# Supplementary material for: Using a multi-omics approach to explore potential associations with rumen content and serum of cows with different milk production levels based on genomic predicted transmitting ability for milk and phenotypic milk production
Source: PLoS One. 2024 Jul 18;19(7):e0305674. doi: 10.1371/journal.pone.0305674 (PMC11257365; doi:10.1371/journal.pone.0305674)
Supplement: S1 File — Raw data file for metabolite and microbiome of cows with different milk production levels. Individual cow data for kraken analytic matrix, rumen metabolites, and serum metabolites. (XLSX) [file pone.0305674.s001.xlsx]

## Sheet: filtered_kraken_analytic_matrix
	Cow8	Cow19	Cow5	Cow10	Cow6	Cow7	Cow9	Cow24	Cow16	Cow21	Cow15	Cow20	Cow22	Cow12	Cow11	Cow18	Cow14	Cow13	Cow2	Cow1	Cow4	Cow17	Cow3	Cow23
Bacteria	251536	187133	191646	169398	148623	146203	164919	147209	155763	176008	202225	200858	231542	202950	182720	206680	187606	187750	191864	184008	188276	158179	158787	186999
Bacteria|NA|Firmicutes	33764	18741	18228	12397	15015	12902	13017	14890	15716	13019	20079	16026	21002	22804	17455	19810	11583	16961	17175	19539	24506	12703	9110	13125
Bacteria|NA|Firmicutes|Clostridia	1309	784	719	575	737	567	587	625	706	655	813	724	931	809	813	997	543	911	797	831	957	621	415	648
Bacteria|NA|Firmicutes|Clostridia|Clostridiales	34597	15452	17126	11481	12570	10846	11394	12990	15463	12014	17775	14157	18746	21599	16697	19663	11683	14878	15358	17622	23350	11742	8641	12528
Bacteria|NA|Firmicutes|Clostridia|Clostridiales|Ruminococcaceae	5771	2776	3724	2008	3715	1934	1943	2945	3642	2403	3241	2661	3649	3862	2704	4194	1782	3218	2573	3425	4601	2260	1792	2108
Bacteria|NA|Firmicutes|Clostridia|Clostridiales|Ruminococcaceae|Ruminococcus	2488	1410	1192	1222	1775	1286	1160	1514	1294	1395	1687	1704	1833	1151	1202	1769	976	1167	1463	1581	1376	1635	966	977
Bacteria|NA|Firmicutes|Clostridia|Clostridiales|Ruminococcaceae|Ruminococcus|Ruminococcus champanellensis	8694	5187	4434	4010	5155	4968	3959	4612	4163	4615	6568	5558	6455	4187	3916	6265	3496	4021	5275	5855	5338	6316	3856	3381
Bacteria|NA|Firmicutes|Clostridia|Clostridiales|Ruminococcaceae|Ruminococcus|Ruminococcus bicirculans	3477	2356	1878	2086	2549	2118	1793	2158	1674	2269	2682	2563	2670	1649	1796	3004	1681	1466	2367	2320	2118	2748	1674	1619
Bacteria|NA|Firmicutes|Clostridia|Clostridiales|Ruminococcaceae|Ruminococcus|Ruminococcus albus	18345	12607	8634	10362	11016	12502	10467	10523	7611	11645	14172	15332	15936	7880	9184	14847	7864	7803	12798	12195	8624	16118	8392	8045
Bacteria|NA|Firmicutes|Clostridia|Clostridiales|Ruminococcaceae|Faecalibacterium|Faecalibacterium prausnitzii	9104	4334	5801	3341	4011	3405	3267	3932	4336	3571	5277	4708	6029	5338	4527	5779	3488	5069	4386	5447	6887	3351	3350	3724
Bacteria|NA|Firmicutes|Clostridia|Clostridiales|Ruminococcaceae|Ethanoligenens|Ethanoligenens harbinense	1535	728	959	557	954	558	525	866	1093	731	898	718	1052	895	737	991	479	924	836	973	1230	597	463	527
Bacteria|NA|Firmicutes|Clostridia|Clostridiales|Ruminococcaceae|Ruminiclostridium|[Clostridium] cellulosi	1779	1023	1122	716	1165	640	663	945	1333	789	1044	914	1215	1054	900	1387	606	963	878	1210	1522	651	515	697
Bacteria|NA|Firmicutes|Clostridia|Clostridiales|Ruminococcaceae|Ruminiclostridium|[Clostridium] stercorarium	491	210	260	162	169	128	147	154	189	147	226	195	228	232	186	342	121	202	181	266	314	144	124	161
Bacteria|NA|Firmicutes|Clostridia|Clostridiales|Ruminococcaceae|Ruminiclostridium|[Clostridium] clariflavum	379	182	150	136	148	137	184	139	174	156	199	211	192	210	241	257	148	225	198	175	289	154	119	181
Bacteria|NA|Firmicutes|Clostridia|Clostridiales|Ruminococcaceae|NA|Ruminococcaceae bacterium CPB6	1920	877	1132	717	2552	767	556	1722	1904	847	1041	921	1226	1834	1218	1420	675	1122	789	1316	1543	798	618	789
Bacteria|NA|Firmicutes|Clostridia|Clostridiales|Ruminococcaceae|Herbivorax|Herbivorax saccincola	215	80	106	84	82	60	73	63	89	77	105	110	121	143	71	135	72	109	113	113	130	101	62	71
Bacteria|NA|Firmicutes|Clostridia|Clostridiales|Lachnospiraceae	8851	4063	3753	3025	3050	2815	3213	3374	3556	3052	4690	3366	4390	6137	4480	4964	3620	3584	4310	4191	5515	3120	2527	3743
Bacteria|NA|Firmicutes|Clostridia|Clostridiales|Lachnospiraceae|Butyrivibrio	6080	2664	2920	1874	2300	1984	2403	2734	2554	2053	3771	2149	3732	4054	3352	3355	2204	3406	3560	3502	4228	2627	1492	2538
Bacteria|NA|Firmicutes|Clostridia|Clostridiales|Lachnospiraceae|Butyrivibrio|Butyrivibrio fibrisolvens	84156	65744	65922	39254	31088	33262	46808	36691	54164	32606	74528	41688	61408	67344	49428	59945	37016	77003	88328	61040	76863	60002	25430	42753
Bacteria|NA|Firmicutes|Clostridia|Clostridiales|Lachnospiraceae|Butyrivibrio|Butyrivibrio proteoclasticus	10268	6927	10582	5727	10538	7593	7333	12449	10108	7516	17936	7429	17467	5767	16141	7331	5550	19979	17073	15518	15522	10694	3041	3887
Bacteria|NA|Firmicutes|Clostridia|Clostridiales|Lachnospiraceae|Butyrivibrio|Butyrivibrio hungatei	11110	6066	6931	5654	4313	4487	6179	6903	5199	4065	8570	5015	9807	5863	7589	6774	4704	7816	9792	7304	8283	6223	3848	4430
Bacteria|NA|Firmicutes|Clostridia|Clostridiales|Lachnospiraceae|Lachnoclostridium	3792	1632	1782	1277	1359	1242	1224	1540	1472	1364	1930	1391	1948	2324	2598	2111	1512	1447	1783	1759	2300	1294	1031	1523
Bacteria|NA|Firmicutes|Clostridia|Clostridiales|Lachnospiraceae|Lachnoclostridium|Lachnoclostridium phocaeense	3848	1661	1610	1212	1192	1130	1111	1214	1414	1147	1779	1440	1827	2439	1549	1960	1115	1363	1528	1717	2482	1185	846	1199
Bacteria|NA|Firmicutes|Clostridia|Clostridiales|Lachnospiraceae|Lachnoclostridium|Lachnoclostridium phytofermentans	2249	970	906	733	994	669	796	901	877	827	1075	764	1104	1480	1140	1180	880	760	1084	1086	1569	776	645	801
Bacteria|NA|Firmicutes|Clostridia|Clostridiales|Lachnospiraceae|Lachnoclostridium|[Clostridium] sphenoides	1001	444	446	371	389	397	373	468	460	391	517	732	516	861	491	639	440	391	457	453	718	413	293	371
Bacteria|NA|Firmicutes|Clostridia|Clostridiales|Lachnospiraceae|Lachnoclostridium|[Clostridium] bolteae	1830	942	992	648	646	508	523	616	949	661	951	741	920	1323	774	1019	562	673	809	892	1577	518	488	567
Bacteria|NA|Firmicutes|Clostridia|Clostridiales|Lachnospiraceae|Lachnoclostridium|Lachnoclostridium sp. YL32	3624	1611	1612	1111	1134	1143	1026	1289	1579	1124	1770	1340	1936	2518	1570	1770	910	1505	1342	1833	2522	982	636	1082
Bacteria|NA|Firmicutes|Clostridia|Clostridiales|Lachnospiraceae|Blautia	6447	2424	2233	1725	1693	1497	1627	1706	2111	1626	2372	2064	2292	3834	2242	3155	1822	1892	2155	2422	3394	1702	1259	2120
Bacteria|NA|Firmicutes|Clostridia|Clostridiales|Lachnospiraceae|Blautia|Blautia hansenii	2016	1133	718	602	791	514	628	827	712	717	907	733	910	1223	912	981	759	683	753	930	1231	703	450	630
Bacteria|NA|Firmicutes|Clostridia|Clostridiales|Lachnospiraceae|Blautia|Blautia sp. N6H1-15	1538	687	697	470	526	485	519	620	644	511	734	565	704	1096	629	836	729	599	622	730	976	530	426	617
Bacteria|NA|Firmicutes|Clostridia|Clostridiales|Lachnospiraceae|Anaerotignum|Anaerotignum propionicum	1123	606	598	496	461	423	551	526	660	544	656	557	616	891	608	768	623	549	691	611	923	521	455	552
Bacteria|NA|Firmicutes|Clostridia|Clostridiales|Lachnospiraceae|Roseburia|Roseburia hominis	5050	2511	2026	2139	2304	1411	2100	1919	2151	2028	2532	2164	2464	4361	2951	3309	2844	1717	2217	2498	3447	2157	1856	2706
Bacteria|NA|Firmicutes|Clostridia|Clostridiales|Lachnospiraceae|NA|[Eubacterium] rectale	8011	3735	3166	3520	2899	2295	3055	2535	2979	2864	3995	2988	3505	6734	3485	5016	4685	2621	3726	3277	4950	3133	3448	4642
Bacteria|NA|Firmicutes|Clostridia|Clostridiales|Lachnospiraceae|NA|Lachnospiraceae bacterium oral taxon 500	1786	798	790	574	644	524	586	693	799	583	829	703	896	1328	790	951	524	732	815	861	1300	552	381	669
Bacteria|NA|Firmicutes|Clostridia|Clostridiales|Lachnospiraceae|Anaerostipes|Anaerostipes hadrus	3962	1573	1308	1517	1414	964	1392	1276	1675	1585	1628	1452	1496	3191	2296	2528	2065	1060	1662	1628	2265	1456	1310	1823
Bacteria|NA|Firmicutes|Clostridia|Clostridiales|Lachnospiraceae|Cellulosilyticum|Cellulosilyticum lentocellum	789	412	413	334	291	249	275	299	417	308	459	366	423	589	372	522	329	319	417	363	567	301	273	324
Bacteria|NA|Firmicutes|Clostridia|Clostridiales|Lachnospiraceae|Herbinix|Herbinix luporum	2562	1068	1044	832	1091	760	774	928	910	856	1143	877	1103	1602	1074	1401	995	1051	1064	1118	1606	906	728	963
Bacteria|NA|Firmicutes|Clostridia|Clostridiales|Peptostreptococcaceae	47	40	33	33	29	20	35	29	59	28	42	45	41	79	27	51	36	33	42	36	64	27	21	52
Bacteria|NA|Firmicutes|Clostridia|Clostridiales|Peptostreptococcaceae|Paeniclostridium|Paeniclostridium sordellii	273	117	103	87	75	70	109	73	175	90	114	112	109	386	109	163	110	146	126	114	400	120	82	72
Bacteria|NA|Firmicutes|Clostridia|Clostridiales|Peptostreptococcaceae|Clostridioides|Clostridioides difficile	2519	1340	1326	1171	1669	1040	1221	1176	1128	1178	1678	1595	1948	1550	1451	1729	867	1516	1517	1729	1657	1246	722	1121
Bacteria|NA|Firmicutes|Clostridia|Clostridiales|Peptostreptococcaceae|Acetoanaerobium|Acetoanaerobium sticklandii	288	133	157	126	215	117	98	102	669	110	162	309	174	90	142	147	91	159	120	160	321	89	51	81
Bacteria|NA|Firmicutes|Clostridia|Clostridiales|NA|Flavonifractor|Flavonifractor plautii	6566	3387	5031	2932	3235	2781	2460	3369	4073	3172	4091	3685	5184	3138	3920	4473	2494	4677	3699	4710	5388	2645	2551	2635
Bacteria|NA|Firmicutes|Clostridia|Clostridiales|NA|Intestinimonas|Intestinimonas butyriciproducens	4059	2003	3070	1344	1981	1467	1448	1972	2247	1732	2388	1962	2899	1655	2191	2630	1071	2505	2006	2550	3359	1331	925	1328
Bacteria|NA|Firmicutes|Clostridia|Clostridiales|NA|Monoglobus|Monoglobus pectinilyticus	801	398	431	257	522	283	257	386	412	339	489	330	475	347	455	477	235	406	353	455	542	242	185	259
Bacteria|NA|Firmicutes|Clostridia|Clostridiales|Clostridiaceae|Clostridium	1857	934	1026	814	1208	849	920	988	1106	904	1393	1156	1378	1077	1137	1154	855	1162	1148	1283	1316	890	583	756
Bacteria|NA|Firmicutes|Clostridia|Clostridiales|Clostridiaceae|Clostridium|Clostridium sp. SY8519	14049	5468	4415	3247	2487	2467	3203	2949	4112	2949	4375	4043	4704	10088	3944	6813	4101	3323	3467	4320	6768	2737	2737	5064
Bacteria|NA|Firmicutes|Clostridia|Clostridiales|Clostridiaceae|Clostridium|Clostridium bornimense	141	64	64	56	66	64	83	77	94	69	96	90	81	75	93	81	58	122	77	111	83	63	52	53
Bacteria|NA|Firmicutes|Clostridia|Clostridiales|Clostridiaceae|Clostridium|Clostridium perfringens	766	295	447	216	303	230	278	300	332	259	411	341	455	357	385	401	205	465	397	415	606	288	187	221
Bacteria|NA|Firmicutes|Clostridia|Clostridiales|Clostridiaceae|Clostridium|Clostridium botulinum	498	266	310	225	277	161	301	220	389	228	320	305	379	279	278	351	195	291	240	280	414	217	183	206
Bacteria|NA|Firmicutes|Clostridia|Clostridiales|Clostridiaceae|Clostridium|Clostridium baratii	139	104	101	93	111	80	123	112	98	133	158	119	147	199	125	113	67	124	139	136	114	131	71	80
Bacteria|NA|Firmicutes|Clostridia|Clostridiales|Clostridiaceae|Clostridium|Clostridium sp. BNL1100	77	46	107	58	64	71	69	76	93	30	81	64	85	92	73	62	36	62	46	61	85	47	33	32
Bacteria|NA|Firmicutes|Clostridia|Clostridiales|Clostridiaceae|Clostridium|Clostridium chauvoei	64	28	50	43	51	29	71	51	51	66	67	58	80	47	76	39	27	83	49	54	52	38	30	36
Bacteria|NA|Firmicutes|Clostridia|Clostridiales|Clostridiaceae|Clostridium|Clostridium tyrobutyricum	176	78	223	108	92	106	103	89	155	94	128	109	129	241	132	99	50	107	122	97	118	106	55	80
Bacteria|NA|Firmicutes|Clostridia|Clostridiales|Clostridiaceae|Clostridium|Clostridium pasteurianum	123	77	75	70	94	52	60	69	58	64	89	64	97	82	93	66	43	84	76	83	91	79	35	49
Bacteria|NA|Firmicutes|Clostridia|Clostridiales|Clostridiaceae|Clostridium|Clostridium argentinense	354	193	236	140	173	163	156	179	209	164	216	203	239	201	198	265	117	255	195	240	292	157	80	104
Bacteria|NA|Firmicutes|Clostridia|Clostridiales|Clostridiaceae|Clostridium|Clostridium autoethanogenum	21	16	14	12	7	10	7	12	4	10	13	44	8	14	6	13	11	9	3	14	14	11	14	13
Bacteria|NA|Firmicutes|Clostridia|Clostridiales|Clostridiaceae|Mordavella|Mordavella sp. Marseille-P3756	7114	2682	2527	1784	1574	1541	1599	1662	2264	1638	2464	2279	2511	4200	2329	3353	1565	1997	2080	2631	3835	1462	1409	1977
Bacteria|NA|Firmicutes|Clostridia|Clostridiales|Clostridiaceae|Alkaliphilus|Alkaliphilus oremlandii	350	104	105	79	260	91	72	82	999	73	88	304	140	159	108	104	42	114	90	121	168	104	18	46
Bacteria|NA|Firmicutes|Clostridia|Clostridiales|Clostridiaceae|NA|Clostridiaceae bacterium 14S0207	450	188	160	131	208	171	176	217	174	139	241	203	245	205	276	246	139	325	189	293	268	158	110	137
Bacteria|NA|Firmicutes|Clostridia|Clostridiales|Oscillospiraceae|Oscillibacter|Oscillibacter valericigenes	5244	2299	3561	1597	2008	1519	1520	1937	2554	1775	2404	2275	3174	1898	2184	3154	1244	2445	2146	2811	3760	1452	1209	1643
Bacteria|NA|Firmicutes|Clostridia|Clostridiales|Eubacteriaceae	158	81	50	35	42	41	48	70	51	51	73	54	86	91	64	76	37	93	60	76	116	50	35	30
Bacteria|NA|Firmicutes|Clostridia|Clostridiales|Eubacteriaceae|Eubacterium|[Eubacterium] hallii	6919	3030	3164	2153	2232	2024	2186	2354	2731	2147	3253	2395	3092	5576	3330	3727	2901	2700	2950	3460	4339	2206	1681	2763
Bacteria|NA|Firmicutes|Clostridia|Clostridiales|Eubacteriaceae|Eubacterium|[Eubacterium] eligens	5433	2052	1919	2801	1704	1311	2128	1579	2658	2546	2445	1890	2554	4978	2312	3808	5236	1294	2686	6104	4004	2315	1823	2720
Bacteria|NA|Firmicutes|Clostridia|Clostridiales|Eubacteriaceae|Eubacterium|[Eubacterium] cellulosolvens	81440	25955	21679	15967	10182	10621	21986	9566	26349	15058	22289	11816	25616	44219	16608	36854	24944	16007	29198	22102	53738	32747	12140	21950
Bacteria|NA|Firmicutes|Clostridia|Clostridiales|Eubacteriaceae|Eubacterium|Eubacterium limosum	791	352	407	268	327	235	259	327	342	211	369	379	459	489	361	442	257	342	362	378	535	234	170	271
Bacteria|NA|Firmicutes|Clostridia|Clostridiales|Eubacteriaceae|Acetobacterium	39	24	21	18	26	13	21	24	17	19	38	26	24	19	28	14	10	20	25	34	43	23	10	14
Bacteria|NA|Firmicutes|Clostridia|Clostridiales|Peptococcaceae|Desulfotomaculum	469	182	147	133	100	106	115	142	163	100	204	142	174	239	163	255	94	205	194	179	226	121	64	118
Bacteria|NA|Firmicutes|Clostridia|Clostridiales|Peptococcaceae|Desulfotomaculum|Desulfotomaculum reducens	19	17	18	10	13	16	7	20	5	19	25	7	17	20	13	28	7	18	21	25	23	11	11	11
Bacteria|NA|Firmicutes|Clostridia|Clostridiales|Peptococcaceae|Desulfotomaculum|Desulfotomaculum ruminis	284	103	149	60	61	46	56	74	115	77	88	77	116	79	82	116	45	65	79	91	135	59	52	65
Bacteria|NA|Firmicutes|Clostridia|Clostridiales|Peptococcaceae|Desulfotomaculum|Desulfotomaculum ferrireducens	184	62	136	31	107	79	63	80	82	82	79	123	137	41	99	69	31	122	90	127	136	104	27	35
Bacteria|NA|Firmicutes|Clostridia|Clostridiales|Peptococcaceae|Dehalobacter	182	66	86	50	100	79	74	108	54	50	115	74	113	103	104	134	74	143	86	133	156	62	49	64
Bacteria|NA|Firmicutes|Clostridia|Clostridiales|Peptococcaceae|Desulfitobacterium	39	22	23	13	19	14	12	16	14	12	13	23	30	7	13	31	10	22	17	19	23	9	7	10
Bacteria|NA|Firmicutes|Clostridia|Clostridiales|Peptococcaceae|Thermincola|Thermincola potens	103	105	96	57	74	67	85	76	77	82	95	107	147	35	54	115	77	111	94	98	105	60	34	66
Bacteria|NA|Firmicutes|Clostridia|Clostridiales|Peptococcaceae|Candidatus Desulforudis|Candidatus Desulforudis audaxviator	85	43	59	25	29	44	29	55	54	41	61	54	65	91	42	77	26	53	56	59	89	36	11	42
Bacteria|NA|Firmicutes|Clostridia|Clostridiales|Clostridiales Family XIII. Incertae Sedis|Mogibacterium	1773	809	1085	534	572	514	524	692	1009	604	800	770	1018	1200	761	1021	447	873	753	821	1521	403	317	506
Bacteria|NA|Firmicutes|Clostridia|Clostridiales|Clostridiales Family XIII. Incertae Sedis|Mogibacterium|Mogibacterium pumilum	731	350	397	208	221	242	241	295	360	250	372	278	466	382	347	399	199	293	297	309	485	214	159	232
Bacteria|NA|Firmicutes|Clostridia|Clostridiales|Clostridiales Family XIII. Incertae Sedis|Mogibacterium|[Eubacterium] sulci	1461	694	798	578	483	492	560	584	698	611	860	773	891	1345	712	962	420	699	683	629	1070	450	265	533
Bacteria|NA|Firmicutes|Clostridia|Clostridiales|Christensenellaceae|Christensenella|Christensenella massiliensis	2580	1041	1339	651	947	840	728	980	1121	756	1418	1026	1437	1572	1345	1279	583	1397	1192	1443	1886	749	466	702
Bacteria|NA|Firmicutes|Clostridia|Clostridiales|Heliobacteriaceae|Heliobacterium|Heliobacterium modesticaldum	422	370	315	162	230	168	198	243	250	224	292	276	400	408	270	401	145	269	290	367	428	191	134	247
Bacteria|NA|Firmicutes|Clostridia|Clostridiales|Syntrophomonadaceae|Syntrophomonas|Syntrophomonas wolfei	118	58	90	49	75	44	60	66	92	61	113	67	79	57	126	84	62	72	91	78	97	52	41	54
Bacteria|NA|Firmicutes|Clostridia|Clostridiales|Symbiobacteriaceae|Symbiobacterium|Symbiobacterium thermophilum	498	245	387	169	216	234	163	231	265	164	348	209	355	200	258	282	145	391	255	324	592	208	163	184
Bacteria|NA|Firmicutes|Clostridia|Halanaerobiales|Halanaerobiaceae|Halanaerobium|Halanaerobium praevalens	56	22	37	20	22	19	17	23	21	30	24	27	42	34	26	24	18	43	14	34	35	25	14	15
Bacteria|NA|Firmicutes|Clostridia|Halanaerobiales|Halobacteroidaceae|Acetohalobium|Acetohalobium arabaticum	112	49	73	22	67	39	45	49	48	49	67	66	70	20	60	56	31	77	54	85	67	50	18	31
Bacteria|NA|Firmicutes|Clostridia|Thermoanaerobacterales|Thermoanaerobacterales Family III. Incertae Sedis|Thermoanaerobacterium	161	46	76	51	42	53	53	50	65	61	96	65	102	90	82	65	36	88	59	80	122	52	33	37
Bacteria|NA|Firmicutes|Clostridia|Thermoanaerobacterales|Thermoanaerobacterales Family III. Incertae Sedis|Thermoanaerobacterium|Thermoanaerobacterium sp. RBIITD	26	16	15	6	19	15	13	14	5	14	17	12	14	22	26	10	11	18	20	22	8	14	14	12
Bacteria|NA|Firmicutes|Clostridia|Thermoanaerobacterales|Thermoanaerobacterales Family III. Incertae Sedis|Caldicellulosiruptor|Caldicellulosiruptor saccharolyticus	11	4	13	5	14	6	5	10	7	10	9	18	10	6	7	8	4	22	20	8	10	10	6	6
Bacteria|NA|Firmicutes|Clostridia|Natranaerobiales|Natranaerobiaceae|Natranaerobius|Natranaerobius thermophilus	179	68	83	41	63	82	51	87	68	50	102	95	103	74	118	115	59	183	88	99	126	77	54	63
Bacteria|NA|Firmicutes|Bacilli	955	508	721	540	685	452	532	560	645	540	848	614	775	811	559	643	479	1105	1119	817	811	551	364	487
Bacteria|NA|Firmicutes|Bacilli|Lactobacillales	948	572	1611	1043	357	784	545	741	824	458	1579	735	828	3239	984	592	373	2671	2932	1143	1053	476	292	602
Bacteria|NA|Firmicutes|Bacilli|Lactobacillales|Streptococcaceae|Streptococcus	864	257	346	277	412	286	226	276	331	275	333	347	296	787	288	321	237	437	379	443	567	270	197	326
Bacteria|NA|Firmicutes|Bacilli|Lactobacillales|Streptococcaceae|Streptococcus|Streptococcus pluranimalium	110	529	54	51	18	40	110	66	140	53	103	246	105	287	111	44	19	3011	210	1179	407	113	21	31
Bacteria|NA|Firmicutes|Bacilli|Lactobacillales|Streptococcaceae|Streptococcus|Streptococcus dysgalactiae	42	12	16	17	12	23	9	17	15	19	24	25	18	33	22	33	20	29	17	204	74	13	14	20
Bacteria|NA|Firmicutes|Bacilli|Lactobacillales|Streptococcaceae|Streptococcus|Streptococcus equi	44	27	14	18	29	23	12	15	13	30	15	23	19	39	24	20	11	35	12	29	38	18	9	10
Bacteria|NA|Firmicutes|Bacilli|Lactobacillales|Streptococcaceae|Streptococcus|Streptococcus parauberis	36	20	35	15	7	15	5	12	69	3	97	19	8	46	7	17	21	74	37	42	259	15	24	8
Bacteria|NA|Firmicutes|Bacilli|Lactobacillales|Streptococcaceae|Streptococcus|Streptococcus acidominimus	19	32	15	13	73	22	12	42	16	9	13	15	12	21	33	11	13	75	25	54	32	14	9	8
Bacteria|NA|Firmicutes|Bacilli|Lactobacillales|Streptococcaceae|Streptococcus|Streptococcus suis	147	94	95	75	199	84	102	146	89	108	184	75	104	104	245	97	206	216	149	171	228	87	80	129
Bacteria|NA|Firmicutes|Bacilli|Lactobacillales|Streptococcaceae|Streptococcus|Streptococcus halotolerans	115	36	8	32	7	10	30	6	41	23	14	34	42	69	10	52	22	23	41	29	87	33	15	26
Bacteria|NA|Firmicutes|Bacilli|Lactobacillales|Streptococcaceae|Streptococcus|Streptococcus agalactiae	60	36	43	31	18	29	16	22	40	26	45	24	25	70	21	26	14	80	53	56	70	13	18	25
Bacteria|NA|Firmicutes|Bacilli|Lactobacillales|Streptococcaceae|Streptococcus|Streptococcus pyogenes	59	18	25	23	14	16	21	19	42	22	34	27	21	35	33	28	18	39	32	62	70	24	11	22
Bacteria|NA|Firmicutes|Bacilli|Lactobacillales|Streptococcaceae|Streptococcus|Streptococcus gordonii	16	8	7	7	10	3	6	4	14	4	11	7	8	21	4	7	5	9	13	13	15	3	1	7
Bacteria|NA|Firmicutes|Bacilli|Lactobacillales|Streptococcaceae|Streptococcus|Streptococcus macedonicus	23	3	24	7	1	7	5	4	11	3	15	6	5	17	4	6	5	28	22	8	14	4	2	7
Bacteria|NA|Firmicutes|Bacilli|Lactobacillales|Streptococcaceae|Streptococcus|Streptococcus thermophilus	220	183	3951	514	30	465	99	196	242	86	997	264	223	1052	311	162	71	1275	1532	594	400	140	120	213
Bacteria|NA|Firmicutes|Bacilli|Lactobacillales|Streptococcaceae|Streptococcus|Streptococcus pneumoniae	20	7	9	11	5	7	7	9	15	10	12	11	8	21	14	13	8	26	7	16	19	2	8	5
Bacteria|NA|Firmicutes|Bacilli|Lactobacillales|Streptococcaceae|Streptococcus|Streptococcus pantholopis	19	20	13	7	10	8	4	9	14	16	13	11	5	22	8	10	3	12	17	18	24	5	8	3
Bacteria|NA|Firmicutes|Bacilli|Lactobacillales|Streptococcaceae|Streptococcus|Streptococcus mutans	33	13	26	9	10	19	4	6	19	12	15	20	13	69	8	7	12	20	9	26	53	10	4	11
Bacteria|NA|Firmicutes|Bacilli|Lactobacillales|Streptococcaceae|Streptococcus|Streptococcus infantarius	71	30	82	42	8	60	23	47	36	24	32	38	25	278	41	47	9	56	97	63	39	17	6	64
Bacteria|NA|Firmicutes|Bacilli|Lactobacillales|Streptococcaceae|Lactococcus|Lactococcus lactis	1355	1035	835	893	69	2086	247	372	1551	196	674	676	461	3491	713	1044	168	1775	2089	668	481	668	115	455
Bacteria|NA|Firmicutes|Bacilli|Lactobacillales|Enterococcaceae|Enterococcus|Enterococcus cecorum	79	65	40	62	79	43	42	38	63	38	66	45	46	144	44	108	108	62	103	70	72	55	49	56
Bacteria|NA|Firmicutes|Bacilli|Lactobacillales|Lactobacillaceae|Lactobacillus	4535	2220	9485	12565	978	6404	3594	5968	4673	1379	12809	7151	6885	50987	13236	4733	1322	13410	17471	5189	5327	2422	1735	5411
Bacteria|NA|Firmicutes|Bacilli|Lactobacillales|Lactobacillaceae|Lactobacillus|Lactobacillus kunkeei	103	46	78	52	84	41	65	65	61	41	69	82	121	35	84	55	50	104	100	94	48	50	26	41
Bacteria|NA|Firmicutes|Bacilli|Lactobacillales|Lactobacillaceae|Lactobacillus|Lactobacillus salivarius	243	274	227	169	168	167	228	182	195	204	350	227	285	200	155	264	167	357	331	309	259	152	120	186
Bacteria|NA|Firmicutes|Bacilli|Lactobacillales|Lactobacillaceae|Lactobacillus|Lactobacillus ginsenosidimutans	13	4	30	5	9	4	7	6	11	10	13	12	13	18	17	2	5	42	45	12	32	9	10	10
Bacteria|NA|Firmicutes|Bacilli|Lactobacillales|Lactobacillaceae|Pediococcus	61	57	354	164	8	112	54	51	98	37	264	86	70	545	116	34	52	485	614	162	150	34	32	75
Bacteria|NA|Firmicutes|Bacilli|Lactobacillales|Aerococcaceae|Aerococcus|Aerococcus urinaeequi	126	78	559	85	46	92	48	67	379	22	690	66	47	269	80	49	76	2744	4402	1063	612	63	98	65
Bacteria|NA|Firmicutes|Bacilli|Bacillales	674	421	438	377	488	372	335	392	477	391	614	579	514	743	447	540	335	673	489	591	668	409	281	357
Bacteria|NA|Firmicutes|Bacilli|Bacillales|Bacillaceae|Bacillus	612	306	364	435	251	365	345	473	447	259	474	462	454	1218	476	372	260	659	559	594	742	228	213	281
Bacteria|NA|Firmicutes|Bacilli|Bacillales|Bacillaceae|Bacillus|Bacillus pumilus	25	63	24	19	17	50	18	21	69	15	26	28	25	47	29	15	15	619	2410	347	58	38	11	9
Bacteria|NA|Firmicutes|Bacilli|Bacillales|Bacillaceae|Bacillus|Bacillus lehensis	9	7	11	5	13	3	6	11	12	8	13	6	7	2	5	6	3	7	9	7	8	3	7	2
Bacteria|NA|Firmicutes|Bacilli|Bacillales|Bacillaceae|Bacillus|Bacillus coagulans	680	236	1071	434	119	296	154	306	375	106	1224	262	263	1461	387	410	518	210	140	213	2660	169	587	238
Bacteria|NA|Firmicutes|Bacilli|Bacillales|Bacillaceae|Bacillus|Bacillus kochii	64	45	43	27	13	204	25	21	53	12	36	104	33	80	12	39	12	73	108	34	73	31	11	14
Bacteria|NA|Firmicutes|Bacilli|Bacillales|Bacillaceae|Bacillus|Bacillus oceanisediminis	18	18	6	6	12	7	14	5	11	11	7	15	10	7	12	11	5	25	15	20	10	7	5	2
Bacteria|NA|Firmicutes|Bacilli|Bacillales|Bacillaceae|Bacillus|Bacillus subtilis	59	37	49	50	39	41	38	30	28	41	54	54	59	59	37	42	48	45	42	45	69	31	46	51
Bacteria|NA|Firmicutes|Bacilli|Bacillales|Bacillaceae|Bacillus|Bacillus cereus	1655	571	716	379	429	447	325	481	635	296	838	439	723	1123	599	677	311	594	565	653	1058	277	265	543
Bacteria|NA|Firmicutes|Bacilli|Bacillales|Bacillaceae|Bacillus|Bacillus simplex	11	22	8	7	9	8	8	6	19	3	6	11	12	12	16	8	4	12	11	12	12	11	3	6
Bacteria|NA|Firmicutes|Bacilli|Bacillales|Bacillaceae|Geobacillus|Geobacillus sp. WCH70	21	4	7	1	2	4	2	7	1	3	20	3	8	2	9	4	4	4	5	5	11	3	4	6
Bacteria|NA|Firmicutes|Bacilli|Bacillales|Bacillaceae|Lysinibacillus	24	14	39	85	34	37	48	65	29	59	34	3113	107	1016	41	26	19	19	29	33	37	47	19	57
Bacteria|NA|Firmicutes|Bacilli|Bacillales|Paenibacillaceae|Thermobacillus|Thermobacillus composti	190	123	211	95	80	160	77	71	187	71	333	118	102	191	110	144	150	118	126	122	564	111	196	122
Bacteria|NA|Firmicutes|Bacilli|Bacillales|Paenibacillaceae|Paenibacillus|Paenibacillus graminis	50	37	24	25	59	33	12	72	28	17	34	33	25	25	74	31	16	46	31	53	23	27	20	20
Bacteria|NA|Firmicutes|Bacilli|Bacillales|Paenibacillaceae|Paenibacillus|Paenibacillus durus	95	61	53	61	40	58	42	37	45	45	54	57	67	70	52	66	48	54	47	54	65	41	57	38
Bacteria|NA|Firmicutes|Bacilli|Bacillales|Staphylococcaceae|Staphylococcus	634	275	721	254	221	273	248	233	630	206	643	280	268	544	232	297	265	928	1511	537	1126	248	222	208
Bacteria|NA|Firmicutes|Bacilli|Bacillales|Staphylococcaceae|Staphylococcus|Staphylococcus aureus	179	82	87	89	89	82	68	74	136	93	138	110	132	109	83	100	64	213	203	158	128	84	75	62
Bacteria|NA|Firmicutes|Bacilli|Bacillales|Staphylococcaceae|Staphylococcus|Staphylococcus pettenkoferi	3	8	0	4	5	2	8	8	6	4	10	5	7	6	2	2	3	7	8	4	3	5	2	0
Bacteria|NA|Firmicutes|Bacilli|Bacillales|Staphylococcaceae|Staphylococcus|Staphylococcus haemolyticus	107	29	60	54	47	45	13	27	82	13	50	76	31	66	16	52	10	73	104	58	107	36	27	8
Bacteria|NA|Firmicutes|Bacilli|Bacillales|Staphylococcaceae|Staphylococcus|Staphylococcus hominis	29	13	30	18	21	16	10	10	22	21	33	19	26	52	23	18	19	70	91	40	55	13	23	22
Bacteria|NA|Firmicutes|Bacilli|Bacillales|Staphylococcaceae|Macrococcus|Macrococcus canis	4	6	7	1	7	2	5	3	7	7	5	5	2	3	4	2	6	7	9	4	8	5	0	0
Bacteria|NA|Firmicutes|Bacilli|Bacillales|Staphylococcaceae|Jeotgalicoccus|Jeotgalicoccus saudimassiliensis	169	40	35	18	59	25	12	30	464	16	62	23	27	40	27	22	15	41	130	48	275	29	36	10
Bacteria|NA|Firmicutes|Bacilli|Bacillales|Alicyclobacillaceae|Tumebacillus	45	23	28	11	28	20	20	21	17	11	27	30	23	14	34	32	9	41	21	19	38	19	19	9
Bacteria|NA|Firmicutes|Bacilli|Bacillales|Listeriaceae|Listeria|Listeria ivanovii	8	6	9	4	7	2	13	12	5	5	10	6	15	6	5	7	2	16	5	5	11	4	4	3
Bacteria|NA|Firmicutes|Bacilli|Bacillales|Listeriaceae|Listeria|Listeria welshimeri	18	1	7	4	3	2	4	4	4	3	6	5	4	2	2	5	0	3	5	3	3	7	1	0
Bacteria|NA|Firmicutes|Bacilli|Bacillales|Planococcaceae|Jeotgalibacillus|Jeotgalibacillus malaysiensis	28	14	10	10	9	11	19	6	17	16	21	13	12	18	37	24	18	7	28	21	16	13	9	18
Bacteria|NA|Firmicutes|Bacilli|Bacillales|NA|Gemella	4	2	5	6	8	0	4	6	2	2	8	3	4	2	6	3	9	7	6	3	8	2	4	1
Bacteria|NA|Firmicutes|Erysipelotrichia|Erysipelotrichales|Erysipelotrichaceae	440	212	226	204	133	152	224	152	239	196	238	262	302	486	146	333	183	245	233	280	379	228	98	139
Bacteria|NA|Firmicutes|Erysipelotrichia|Erysipelotrichales|Erysipelotrichaceae|Turicibacter|Turicibacter sp. H121	212	144	153	92	92	97	83	82	212	81	136	111	109	635	121	93	61	171	127	140	514	77	52	67
Bacteria|NA|Firmicutes|Erysipelotrichia|Erysipelotrichales|Erysipelotrichaceae|Faecalitalea|Faecalitalea cylindroides	405	197	222	142	175	165	155	203	219	167	238	179	278	433	270	242	108	209	186	205	304	121	75	139
Bacteria|NA|Firmicutes|Erysipelotrichia|Erysipelotrichales|Erysipelotrichaceae|Faecalibaculum|Faecalibaculum rodentium	737	258	347	236	186	158	138	190	350	186	296	274	329	412	273	344	182	252	257	373	573	172	219	201
Bacteria|NA|Firmicutes|Erysipelotrichia|Erysipelotrichales|Erysipelotrichaceae|Erysipelothrix|Erysipelothrix rhusiopathiae	235	91	111	84	95	77	97	86	137	119	153	107	150	143	119	130	51	213	143	158	183	138	48	59
Bacteria|NA|Firmicutes|Negativicutes|Selenomonadales|Selenomonadaceae|Selenomonas|Selenomonas ruminantium	2857	15633	22305	16576	8806	22255	22482	15709	8913	17438	21440	16832	39309	16890	19198	11286	15385	9272	23547	21988	20099	20096	10882	11489
Bacteria|NA|Firmicutes|Negativicutes|Selenomonadales|Sporomusaceae|Pelosinus	24	45	27	56	14	28	22	31	18	40	36	40	30	107	26	37	27	22	52	24	28	19	48	57
Bacteria|NA|Firmicutes|Negativicutes|Acidaminococcales|Acidaminococcaceae|Acidaminococcus	1356	2538	1516	1222	954	897	1681	866	1351	1409	1670	1868	2252	649	716	2772	1309	942	1603	1532	2087	704	733	1786
Bacteria|NA|Firmicutes|Negativicutes|Acidaminococcales|Acidaminococcaceae|Acidaminococcus|Acidaminococcus intestini	1459	1361	898	950	470	445	823	520	923	840	886	1043	1147	6662	482	1398	1429	468	794	919	1200	481	894	1682
Bacteria|NA|Firmicutes|Negativicutes|Veillonellales|Veillonellaceae|Dialister|Dialister sp. Marseille-P5638	1820	1980	354	1709	163	217	383	211	474	328	357	918	555	13156	160	1789	1846	187	364	344	499	532	1984	3233
Bacteria|NA|Firmicutes|Tissierellia|Tissierellales|Peptoniphilaceae|Finegoldia|Finegoldia magna	101	78	61	45	45	59	53	39	54	73	76	61	75	139	64	104	36	69	63	59	101	51	37	74
Bacteria|NA|Firmicutes|Tissierellia|Tissierellales|Peptoniphilaceae|Anaerococcus	34	11	8	16	9	5	19	14	20	10	11	17	15	45	12	35	21	23	9	12	20	13	9	15
Bacteria|NA|Actinobacteria	7786	3414	4236	2333	2009	1774	2848	1845	2981	2247	2996	3814	5643	5206	2549	4373	2156	3333	3933	3803	5493	2678	1774	2783
Bacteria|NA|Actinobacteria|Actinobacteria	8798	4720	6861	3516	3327	3605	3504	3561	8668	3596	5522	4942	6570	5876	4256	6920	4020	6038	5698	6216	9023	4327	3216	4849
Bacteria|NA|Actinobacteria|Actinobacteria|Bifidobacteriales|Bifidobacteriaceae|Bifidobacterium	2819	563	2436	606	603	385	1114	489	9266	1308	780	2925	2931	917	494	3409	2602	802	648	3892	3006	3213	525	1779
Bacteria|NA|Actinobacteria|Actinobacteria|Bifidobacteriales|Bifidobacteriaceae|Bifidobacterium|Bifidobacterium pseudolongum	3927	829	10254	2767	1533	506	1008	2176	9652	7549	1958	4580	6975	1735	4704	3377	1919	5697	1362	9712	7870	4971	459	1080
Bacteria|NA|Actinobacteria|Actinobacteria|Bifidobacteriales|Bifidobacteriaceae|Bifidobacterium|Bifidobacterium animalis	526	167	490	105	127	91	232	135	928	206	159	287	437	258	192	737	345	237	178	369	613	411	113	420
Bacteria|NA|Actinobacteria|Actinobacteria|Bifidobacteriales|Bifidobacteriaceae|Bifidobacterium|Bifidobacterium choerinum	541	171	537	156	138	98	233	100	1224	297	168	340	631	214	107	1105	504	199	134	357	712	508	146	590
Bacteria|NA|Actinobacteria|Actinobacteria|Bifidobacteriales|Bifidobacteriaceae|Bifidobacterium|Bifidobacterium breve	520	93	434	67	140	60	197	92	2073	311	177	597	578	163	105	616	486	162	131	985	756	665	38	306
Bacteria|NA|Actinobacteria|Actinobacteria|Bifidobacteriales|Bifidobacteriaceae|Bifidobacterium|Bifidobacterium longum	1269	444	1274	740	321	385	743	278	4131	853	611	1878	1471	806	313	1632	1882	412	436	1809	1449	1590	1105	1281
Bacteria|NA|Actinobacteria|Actinobacteria|Corynebacteriales	623	380	447	245	266	265	266	239	561	282	425	417	493	426	319	414	270	427	415	451	621	279	266	304
Bacteria|NA|Actinobacteria|Actinobacteria|Corynebacteriales|Corynebacteriaceae|Corynebacterium	905	670	700	385	332	660	391	378	675	437	642	591	619	762	456	662	448	618	939	599	908	505	409	429
Bacteria|NA|Actinobacteria|Actinobacteria|Corynebacteriales|Corynebacteriaceae|Corynebacterium|Corynebacterium efficiens	172	84	123	48	50	58	57	57	122	51	73	84	90	101	70	92	59	145	230	141	232	77	30	57
Bacteria|NA|Actinobacteria|Actinobacteria|Corynebacteriales|Corynebacteriaceae|Corynebacterium|Corynebacterium camporealensis	157	47	68	41	29	30	16	35	137	25	67	25	30	78	29	46	31	88	153	59	186	30	25	28
Bacteria|NA|Actinobacteria|Actinobacteria|Corynebacteriales|Corynebacteriaceae|Corynebacterium|Corynebacterium callunae	24	8	15	8	4	4	6	8	16	12	15	5	9	11	21	16	2	29	14	12	15	8	2	4
Bacteria|NA|Actinobacteria|Actinobacteria|Corynebacteriales|Corynebacteriaceae|Corynebacterium|Corynebacterium striatum	143	55	73	40	61	40	38	38	94	52	58	57	77	56	73	73	25	101	71	95	116	45	43	44
Bacteria|NA|Actinobacteria|Actinobacteria|Corynebacteriales|Corynebacteriaceae|Corynebacterium|Corynebacterium sphenisci	122	59	59	27	39	38	29	36	65	39	67	51	90	79	50	99	27	91	70	75	154	52	43	50
Bacteria|NA|Actinobacteria|Actinobacteria|Corynebacteriales|Corynebacteriaceae|Corynebacterium|Corynebacterium aquilae	158	61	103	53	52	37	58	43	99	57	84	75	105	56	50	110	41	69	68	96	143	48	36	42
Bacteria|NA|Actinobacteria|Actinobacteria|Corynebacteriales|Corynebacteriaceae|Corynebacterium|Corynebacterium marinum	137	69	210	40	39	30	27	37	120	35	150	70	67	144	42	76	29	357	110	493	732	35	45	49
Bacteria|NA|Actinobacteria|Actinobacteria|Corynebacteriales|Corynebacteriaceae|Corynebacterium|Corynebacterium simulans	32	46	60	63	41	37	37	32	28	46	49	49	42	72	47	41	84	59	68	50	75	36	111	59
Bacteria|NA|Actinobacteria|Actinobacteria|Corynebacteriales|Corynebacteriaceae|Corynebacterium|Corynebacterium timonense	70	35	29	26	23	24	18	33	28	21	30	44	45	42	23	41	25	49	37	36	52	20	28	38
Bacteria|NA|Actinobacteria|Actinobacteria|Corynebacteriales|Corynebacteriaceae|Corynebacterium|Corynebacterium argentoratense	100	41	80	35	40	33	33	48	74	39	50	51	59	51	65	59	23	69	62	60	115	20	38	31
Bacteria|NA|Actinobacteria|Actinobacteria|Corynebacteriales|Corynebacteriaceae|Corynebacterium|Corynebacterium humireducens	218	99	173	46	96	75	46	96	121	58	148	93	133	108	147	94	48	144	123	127	364	73	42	55
Bacteria|NA|Actinobacteria|Actinobacteria|Corynebacteriales|Corynebacteriaceae|Corynebacterium|Corynebacterium minutissimum	17	21	25	30	35	26	30	16	28	17	34	24	43	13	49	25	23	80	29	22	29	35	17	23
Bacteria|NA|Actinobacteria|Actinobacteria|Corynebacteriales|Corynebacteriaceae|Corynebacterium|Corynebacterium stationis	116	75	60	36	38	66	35	29	92	41	568	54	54	60	47	96	273	494	1793	336	1122	79	481	35
Bacteria|NA|Actinobacteria|Actinobacteria|Corynebacteriales|Corynebacteriaceae|Corynebacterium|Corynebacterium diphtheriae	24	28	36	34	21	24	24	17	31	26	44	38	49	33	41	34	22	69	39	45	50	31	14	24
Bacteria|NA|Actinobacteria|Actinobacteria|Corynebacteriales|Dietziaceae|Dietzia|Dietzia psychralcaliphila	147	106	76	21	106	65	19	17	817	21	57	27	20	91	23	45	23	160	31	157	179	67	22	37
Bacteria|NA|Actinobacteria|Actinobacteria|Corynebacteriales|Dietziaceae|Dietzia|Dietzia lutea	150	96	70	11	67	32	13	26	744	19	54	31	35	58	26	40	5	160	25	129	176	52	14	15
Bacteria|NA|Actinobacteria|Actinobacteria|Corynebacteriales|Dietziaceae|Dietzia|Dietzia sp. oral taxon 368	181	191	154	134	146	126	100	61	987	99	112	139	102	149	50	105	209	167	69	168	223	94	231	155
Bacteria|NA|Actinobacteria|Actinobacteria|Corynebacteriales|Mycobacteriaceae|Mycobacterium	213	136	151	116	117	123	110	103	140	102	155	115	211	171	134	168	97	155	124	139	205	99	92	108
Bacteria|NA|Actinobacteria|Actinobacteria|Corynebacteriales|Mycobacteriaceae|Mycobacterium|Mycobacterium sp. QIA-37	23	10	19	9	14	13	6	13	8	12	14	14	17	4	21	8	10	17	9	9	16	7	6	12
Bacteria|NA|Actinobacteria|Actinobacteria|Corynebacteriales|Mycobacteriaceae|Mycobacterium|Mycobacterium sp. JS623	38	37	40	20	21	26	27	25	29	22	25	31	26	14	35	39	16	46	44	35	38	21	11	29
Bacteria|NA|Actinobacteria|Actinobacteria|Corynebacteriales|Nocardiaceae|Rhodococcus	1033	319	421	403	295	275	401	515	498	220	377	447	488	909	398	692	344	228	239	244	380	227	481	546
Bacteria|NA|Actinobacteria|Actinobacteria|Micrococcales	1072	564	816	361	405	370	350	399	1314	334	619	438	707	851	477	722	322	695	609	631	1103	403	368	442
Bacteria|NA|Actinobacteria|Actinobacteria|Micrococcales|Microbacteriaceae|Microbacterium|Microbacterium sp. XT11	105	67	95	74	38	54	69	53	277	60	111	108	65	154	47	75	80	73	74	39	127	51	65	72
Bacteria|NA|Actinobacteria|Actinobacteria|Micrococcales|Microbacteriaceae|Microbacterium|Microbacterium sp. TPU 3598	449	143	166	195	102	156	401	315	1082	47	75	289	170	871	196	260	24	75	73	53	121	105	25	308
Bacteria|NA|Actinobacteria|Actinobacteria|Micrococcales|Microbacteriaceae|Microbacterium|Microbacterium sp. BH-3-3-3	100	47	109	49	17	62	37	40	150	23	88	55	59	160	62	63	28	99	102	50	102	33	33	39
Bacteria|NA|Actinobacteria|Actinobacteria|Micrococcales|Microbacteriaceae|Microbacterium|Microbacterium foliorum	233	125	94	49	117	67	59	69	1797	46	80	78	59	207	55	78	61	104	144	44	112	62	51	52
Bacteria|NA|Actinobacteria|Actinobacteria|Micrococcales|Microbacteriaceae|Microbacterium|Microbacterium paludicola	98	49	83	42	26	52	29	35	148	25	74	50	35	122	33	94	61	79	65	33	75	39	51	41
Bacteria|NA|Actinobacteria|Actinobacteria|Micrococcales|Microbacteriaceae|Agrococcus|Agrococcus jejuensis	90	49	100	48	23	63	44	35	140	30	81	80	66	98	43	87	74	70	100	72	75	43	63	75
Bacteria|NA|Actinobacteria|Actinobacteria|Micrococcales|Micrococcaceae	330	186	224	147	117	136	125	117	383	124	218	189	214	144	130	161	152	251	169	193	309	98	193	136
Bacteria|NA|Actinobacteria|Actinobacteria|Micrococcales|Micrococcaceae|Glutamicibacter|Glutamicibacter arilaitensis	1128	152	97	79	1160	241	93	141	2940	104	130	140	117	71	81	167	116	128	142	334	1091	386	134	80
Bacteria|NA|Actinobacteria|Actinobacteria|Micrococcales|Micrococcaceae|Arthrobacter	390	148	99	89	206	183	86	85	2724	111	117	151	150	178	107	162	70	164	118	148	371	158	80	116
Bacteria|NA|Actinobacteria|Actinobacteria|Micrococcales|Micrococcaceae|Sinomonas|Sinomonas atrocyanea	72	34	49	24	30	28	21	27	50	14	39	40	50	36	33	54	40	48	53	49	58	30	30	30
Bacteria|NA|Actinobacteria|Actinobacteria|Micrococcales|Intrasporangiaceae|Janibacter|Janibacter indicus	279	64	64	31	67	41	39	88	75	33	82	32	65	90	40	53	43	121	62	361	920	81	52	28
Bacteria|NA|Actinobacteria|Actinobacteria|Micrococcales|Intrasporangiaceae|Serinicoccus|Serinicoccus sp. JLT9	179	94	99	49	43	61	41	58	90	41	126	76	95	75	66	84	46	111	86	236	486	68	48	50
Bacteria|NA|Actinobacteria|Actinobacteria|Micrococcales|Dermabacteraceae|Brachybacterium|Brachybacterium ginsengisoli	94	50	118	31	47	36	24	36	94	19	103	26	49	80	42	71	21	88	305	87	149	38	47	28
Bacteria|NA|Actinobacteria|Actinobacteria|Micrococcales|Dermabacteraceae|Brachybacterium|Brachybacterium sp. P6-10-X1	56	37	85	26	22	35	26	32	65	31	53	32	39	83	41	44	24	49	197	55	129	42	37	38
Bacteria|NA|Actinobacteria|Actinobacteria|Micrococcales|Cellulomonadaceae|Cellulomonas|Cellulomonas gilvus	77	26	119	30	32	36	34	45	83	33	38	46	70	86	59	73	38	71	61	46	108	41	28	44
Bacteria|NA|Actinobacteria|Actinobacteria|Micrococcales|Brevibacteriaceae|Brevibacterium|Brevibacterium linens	211	86	210	60	88	49	102	108	138	74	227	76	148	69	85	114	85	138	1366	143	566	131	142	54
Bacteria|NA|Actinobacteria|Actinobacteria|Micrococcales|Beutenbergiaceae|Beutenbergia|Beutenbergia cavernae	48	26	54	37	22	20	17	24	70	6	28	19	45	50	29	53	34	27	34	29	57	17	17	28
Bacteria|NA|Actinobacteria|Actinobacteria|Propionibacteriales	95	50	57	43	33	35	37	40	42	44	62	48	61	48	55	70	28	60	62	48	69	34	32	38
Bacteria|NA|Actinobacteria|Actinobacteria|Propionibacteriales|Propionibacteriaceae|Cutibacterium|Cutibacterium acnes	115	48	62	26	39	55	39	27	197	32	57	55	61	21	33	55	28	53	43	52	56	39	19	46
Bacteria|NA|Actinobacteria|Actinobacteria|Propionibacteriales|Propionibacteriaceae|Microlunatus|Microlunatus soli	55	38	44	21	14	25	24	29	44	27	35	44	54	33	41	46	15	32	27	38	51	23	11	31
Bacteria|NA|Actinobacteria|Actinobacteria|Propionibacteriales|Propionibacteriaceae|Tessaracoccus|Tessaracoccus sp. Marseille-P5995	130	79	100	54	78	64	62	55	82	59	68	62	117	82	77	92	55	99	64	83	122	58	36	74
Bacteria|NA|Actinobacteria|Actinobacteria|Propionibacteriales|Nocardioidaceae|Nocardioides|Nocardioides sp. JS614	41	28	73	56	21	39	31	30	29	29	58	41	48	80	36	38	49	52	86	48	76	34	54	41
Bacteria|NA|Actinobacteria|Actinobacteria|Propionibacteriales|Nocardioidaceae|Friedmanniella|Friedmanniella luteola	54	32	48	13	18	29	21	27	30	14	36	34	35	32	36	49	22	41	47	47	40	32	11	26
Bacteria|NA|Actinobacteria|Actinobacteria|Streptosporangiales|Nocardiopsaceae|Thermobifida|Thermobifida fusca	90	51	280	38	55	63	46	40	82	33	206	46	53	68	49	60	72	84	52	63	296	63	78	42
Bacteria|NA|Actinobacteria|Actinobacteria|Streptosporangiales|Thermomonosporaceae|Thermomonospora|Thermomonospora curvata	145	57	90	34	51	51	57	69	63	36	83	69	93	57	86	62	43	103	68	75	117	45	29	31
Bacteria|NA|Actinobacteria|Actinobacteria|Pseudonocardiales|Pseudonocardiaceae|Saccharomonospora|Saccharomonospora glauca	114	13	29	22	10	30	17	14	56	13	30	16	24	49	18	92	10	42	18	61	39	14	11	21
Bacteria|NA|Actinobacteria|Actinobacteria|Pseudonocardiales|Pseudonocardiaceae|Saccharomonospora|Saccharomonospora viridis	98	64	60	16	29	46	16	8	75	16	58	16	34	30	20	71	33	505	137	474	119	56	23	24
Bacteria|NA|Actinobacteria|Actinobacteria|Pseudonocardiales|Pseudonocardiaceae|Saccharomonospora|Saccharomonospora cyanea	13	11	6	10	9	10	7	4	9	2	11	4	18	9	20	21	7	37	16	25	17	9	3	6
Bacteria|NA|Actinobacteria|Actinobacteria|Actinomycetales|Actinomycetaceae|Trueperella|Trueperella pyogenes	1669	713	1113	402	564	430	505	451	708	454	766	777	961	902	627	1021	533	924	726	966	1385	467	341	499
Bacteria|NA|Actinobacteria|Actinobacteria|Actinomycetales|Actinomycetaceae|Actinomyces|Actinomyces pacaensis	77	39	59	23	23	16	28	34	37	29	32	33	47	72	29	48	24	28	26	36	60	33	12	30
Bacteria|NA|Actinobacteria|Actinobacteria|Streptomycetales|Streptomycetaceae|Streptomyces|Streptomyces chartreusis	58	25	38	17	21	43	26	28	34	25	45	30	50	43	30	44	21	52	43	44	71	17	25	19
Bacteria|NA|Actinobacteria|Actinobacteria|Streptomycetales|Streptomycetaceae|Streptomyces|Streptomyces alboflavus	79	29	46	18	19	28	27	19	41	27	53	26	35	53	17	48	10	35	53	30	65	14	19	37
Bacteria|NA|Actinobacteria|Actinobacteria|Streptomycetales|Streptomycetaceae|Streptomyces|Streptomyces niveus	90	97	174	120	43	130	84	50	59	76	172	204	118	106	73	89	203	83	102	109	82	137	101	99
Bacteria|NA|Actinobacteria|Actinobacteria|NA|NA|Thermobispora|Thermobispora bispora	80	55	88	29	22	72	20	40	64	22	63	32	50	65	35	36	24	60	47	56	95	31	22	35
Bacteria|NA|Actinobacteria|Actinobacteria|Micromonosporales|Micromonosporaceae|Actinoplanes|Actinoplanes missouriensis	52	36	49	25	28	26	28	23	37	29	53	34	42	37	32	42	11	48	36	45	50	35	19	33
Bacteria|NA|Actinobacteria|Coriobacteriia	6271	2585	3539	1585	1439	1231	2290	1271	2249	1578	2094	2812	4634	4237	1877	3352	1218	2646	2994	2861	4608	1903	882	1853
Bacteria|NA|Actinobacteria|Coriobacteriia|Coriobacteriales	3256	1368	1758	841	710	527	1072	578	1100	751	1040	1317	2227	2401	880	1708	628	1193	1522	1372	2318	1001	477	1077
Bacteria|NA|Actinobacteria|Coriobacteriia|Coriobacteriales|Atopobiaceae|Olsenella	4249	1757	2257	1087	835	578	1534	727	1242	890	1158	1742	3098	3469	925	2108	769	1434	1988	1851	2794	1302	686	1547
Bacteria|NA|Actinobacteria|Coriobacteriia|Coriobacteriales|Atopobiaceae|Olsenella|Olsenella umbonata	87421	30604	7027	9622	2360	1917	5043	2087	10580	3648	4109	16870	10768	68526	3224	39404	20991	4529	6664	7189	54826	13619	16754	25664
Bacteria|NA|Actinobacteria|Coriobacteriia|Coriobacteriales|Atopobiaceae|Olsenella|Olsenella uli	8420	3386	4525	2294	1666	1164	2749	1413	2598	1777	2517	3553	5680	6354	2163	4521	1525	2791	3891	3715	5764	2535	1392	3001
Bacteria|NA|Actinobacteria|Coriobacteriia|Coriobacteriales|Atopobiaceae|Olsenella|Olsenella sp. oral taxon 807	3835	1572	2119	870	803	554	1402	552	1168	815	1094	1652	3118	2470	923	2137	767	1372	2012	1808	2472	1248	611	1265
Bacteria|NA|Actinobacteria|Coriobacteriia|Coriobacteriales|Atopobiaceae|Olsenella|Olsenella sp. Marseille-P2300	12512	4890	6409	3101	2419	1821	4347	1911	3691	2642	3587	5209	9177	8856	2980	6646	2344	4319	5922	5523	8201	3806	1991	4357
Bacteria|NA|Actinobacteria|Coriobacteriia|Coriobacteriales|Atopobiaceae|Libanicoccus|Libanicoccus massiliensis	6571	3172	4256	1704	1809	1175	2452	1407	2231	1504	2330	2753	4969	4397	2050	3701	1300	2688	3527	3362	4530	2310	1236	2261
Bacteria|NA|Actinobacteria|Coriobacteriia|Coriobacteriales|Coriobacteriaceae|Collinsella|Collinsella aerofaciens	2532	1134	1445	619	610	522	955	568	921	666	874	1031	2130	1328	850	1368	465	1102	1274	1313	1716	976	431	761
Bacteria|NA|Actinobacteria|Coriobacteriia|Coriobacteriales|Coriobacteriaceae|Coriobacterium|Coriobacterium glomerans	744	277	404	172	181	162	284	156	261	227	272	319	609	386	285	379	156	347	450	378	441	248	156	214
Bacteria|NA|Actinobacteria|Coriobacteriia|Eggerthellales|Eggerthellaceae	1921	753	982	439	582	574	632	554	769	619	860	853	1307	970	820	1047	399	1062	1021	987	1543	582	296	505
Bacteria|NA|Actinobacteria|Coriobacteriia|Eggerthellales|Eggerthellaceae|Eggerthella|Eggerthella lenta	1690	687	843	341	491	377	572	447	680	475	675	697	1232	741	630	954	365	860	766	825	1381	471	240	384
Bacteria|NA|Actinobacteria|Coriobacteriia|Eggerthellales|Eggerthellaceae|Eggerthella|Eggerthella sp. YY7918	686	286	343	173	206	192	188	239	323	206	242	291	415	288	297	366	163	317	293	361	523	206	100	189
Bacteria|NA|Actinobacteria|Coriobacteriia|Eggerthellales|Eggerthellaceae|Gordonibacter|Gordonibacter massiliensis	1515	604	680	357	467	398	503	454	690	456	637	678	929	810	611	794	370	783	781	775	1174	458	334	473
Bacteria|NA|Actinobacteria|Coriobacteriia|Eggerthellales|Eggerthellaceae|Slackia|Slackia heliotrinireducens	5010	2117	2581	1139	1459	1246	1789	1263	2096	1563	2026	2307	3635	2850	1773	2643	1099	2360	2363	2621	3859	1517	828	1319
Bacteria|NA|Actinobacteria|Coriobacteriia|Eggerthellales|Eggerthellaceae|Cryptobacterium|Cryptobacterium curtum	240	104	167	61	91	56	99	81	110	96	107	142	165	135	107	141	78	131	171	147	212	95	43	98
Bacteria|NA|Actinobacteria|Rubrobacteria|Rubrobacterales|Rubrobacteraceae|Rubrobacter|Rubrobacter xylanophilus	79	58	78	38	39	46	62	35	38	58	57	50	77	33	44	69	42	64	83	63	63	52	35	39
Bacteria|NA|Tenericutes|Mollicutes|Mycoplasmatales|Mycoplasmataceae	62	36	52	30	43	36	37	44	51	44	60	51	70	73	30	29	18	61	40	56	57	52	11	26
Bacteria|NA|Tenericutes|Mollicutes|Mycoplasmatales|Mycoplasmataceae|Ureaplasma	13	9	14	7	15	4	4	14	17	9	29	15	25	2	11	7	4	26	15	14	5	6	5	5
Bacteria|NA|Tenericutes|Mollicutes|Mycoplasmatales|Mycoplasmataceae|Mycoplasma|Mycoplasma capricolum	3	3	3	4	5	0	3	2	0	2	6	1	5	4	4	5	2	5	3	9	2	1	3	4
Bacteria|NA|Tenericutes|Mollicutes|Mycoplasmatales|Mycoplasmataceae|Mycoplasma|Mycoplasma wenyonii	0	2	0	1	1	0	5	1	0	2	1	3	1	0	0	0	1	0	2	0	0	1	0	2
Bacteria|NA|Tenericutes|Mollicutes|Entomoplasmatales|Spiroplasmataceae|Spiroplasma	141	321	602	1196	233	728	563	227	190	766	639	1177	470	889	176	379	1726	124	299	206	86	440	2074	1079
Bacteria|NA|Tenericutes|Mollicutes|Entomoplasmatales|Spiroplasmataceae|Spiroplasma|Spiroplasma kunkelii	7	2	4	3	7	3	4	2	2	4	3	2	4	0	5	6	1	6	4	3	3	0	0	4
Bacteria|NA|Tenericutes|Mollicutes|Acholeplasmatales|Acholeplasmataceae|Acholeplasma|Acholeplasma brassicae	38	31	32	32	56	36	40	35	67	57	77	46	69	28	53	28	30	129	65	79	71	64	19	27
Bacteria|NA|Cyanobacteria|NA|Synechococcales	20	20	26	60	22	41	37	25	21	34	56	28	28	25	35	15	46	49	63	30	4	38	30	20
Bacteria|NA|Cyanobacteria|NA|Synechococcales|Synechococcaceae|Synechococcus	142	86	91	78	110	94	84	153	71	94	117	88	124	72	150	107	68	124	95	98	116	102	42	59
Bacteria|NA|Cyanobacteria|NA|Synechococcales|Synechococcaceae|Synechococcus|Synechococcus sp. KORDI-52	9	9	5	9	5	1	9	6	4	2	7	5	6	7	9	13	1	6	6	9	9	4	7	9
Bacteria|NA|Cyanobacteria|NA|Synechococcales|Prochloraceae|Prochlorococcus|Prochlorococcus marinus	27	17	29	22	33	30	18	24	19	19	17	21	32	17	26	16	10	35	43	47	33	18	8	21
Bacteria|NA|Cyanobacteria|NA|Nostocales	110	172	102	121	405	134	89	268	96	184	469	187	272	58	209	155	96	132	152	294	65	117	77	98
Bacteria|NA|Cyanobacteria|NA|Nostocales|Nostocaceae|Nostoc|Nostoc sp. NIES-2111	18	13	9	5	5	9	8	3	11	3	5	4	13	7	9	11	12	9	15	5	13	6	11	10
Bacteria|NA|Cyanobacteria|NA|Gloeoemargaritales|Gloeomargaritaceae|Gloeomargarita|Gloeomargarita lithophora	0	0	0	0	0	0	0	0	0	0	0	0	0	0	0	0	0	0	0	0	0	0	0	0
Bacteria|NA|Deinococcus-Thermus|Deinococci|Thermales|Thermaceae|Thermus|Thermus brockianus	30	8	8	12	9	10	16	9	18	16	11	5	14	13	3	24	48	12	6	11	12	13	19	20
Bacteria|NA|Deinococcus-Thermus|Deinococci|Thermales|Thermaceae|Meiothermus|Meiothermus ruber	28	12	33	18	24	13	24	40	30	31	35	27	32	26	43	20	7	40	22	33	31	18	16	11
Bacteria|NA|Deinococcus-Thermus|Deinococci|Deinococcales|Deinococcaceae|Deinococcus|Deinococcus swuensis	69	32	30	41	26	28	21	20	25	29	42	47	38	41	49	44	18	45	29	46	55	35	19	18
Bacteria|NA|Deinococcus-Thermus|Deinococci|Deinococcales|Deinococcaceae|Deinococcus|Deinococcus sp. 17bor-2	74	109	168	226	47	104	137	46	51	176	128	272	108	232	57	116	368	34	77	67	63	98	393	287
Bacteria|NA|Proteobacteria	16242	18095	25335	31124	13825	20830	20975	12985	19057	23800	25813	37247	22118	32216	13802	19440	47310	12266	16950	15347	13061	17697	46861	36289
Bacteria|NA|Proteobacteria|Gammaproteobacteria	4158	8364	14652	21887	10492	12980	12757	9142	8793	16760	15405	24046	9654	19126	5808	8802	34490	3814	8807	7655	3692	10377	32998	22533
Bacteria|NA|Proteobacteria|Gammaproteobacteria|Enterobacterales	878	2332	3851	6693	2189	4152	3510	1876	1309	4566	4017	6853	2644	5525	1391	2452	10256	785	2044	1682	659	2753	10756	6496
Bacteria|NA|Proteobacteria|Gammaproteobacteria|Enterobacterales|Enterobacteriaceae	457	1249	2002	3432	1022	1936	1798	928	732	2304	2047	4364	1392	3274	647	1199	5451	462	1163	842	441	1350	5418	3476
Bacteria|NA|Proteobacteria|Gammaproteobacteria|Enterobacterales|Enterobacteriaceae|Escherichia	3	3	6	5	2	3	6	6	8	3	0	57	4	29	1	1	2	8	2	5	8	1	4	7
Bacteria|NA|Proteobacteria|Gammaproteobacteria|Enterobacterales|Enterobacteriaceae|Escherichia|Escherichia coli	100	470	1070	1864	655	1038	902	713	351	1227	1113	2947	587	1872	355	563	2823	315	614	467	130	755	2796	1691
Bacteria|NA|Proteobacteria|Gammaproteobacteria|Enterobacterales|Enterobacteriaceae|Escherichia|Escherichia albertii	19	12	4	6	11	7	8	9	9	8	13	13	10	12	7	17	13	14	18	11	15	12	13	11
Bacteria|NA|Proteobacteria|Gammaproteobacteria|Enterobacterales|Enterobacteriaceae|Escherichia|Escherichia marmotae	15	35	97	126	71	82	71	72	17	82	88	144	40	136	30	36	208	29	79	53	10	77	313	177
Bacteria|NA|Proteobacteria|Gammaproteobacteria|Enterobacterales|Enterobacteriaceae|Salmonella|Salmonella enterica	194	248	362	541	454	272	334	403	180	408	426	445	292	577	243	200	745	176	288	304	169	309	811	658
Bacteria|NA|Proteobacteria|Gammaproteobacteria|Enterobacterales|Enterobacteriaceae|Candidatus Blochmannia|Blochmannia endosymbiont of Camponotus (Colobopsis) obliquus	5	8	2	14	2	1	2	2	2	9	6	2	6	15	5	8	8	3	3	2	5	6	16	6
Bacteria|NA|Proteobacteria|Gammaproteobacteria|Enterobacterales|Enterobacteriaceae|Candidatus Doolittlea|Candidatus Doolittlea endobia	10	14	27	32	33	34	12	26	11	24	34	15	22	28	19	14	11	14	12	44	12	14	30	23
Bacteria|NA|Proteobacteria|Gammaproteobacteria|Enterobacterales|Enterobacteriaceae|Enterobacter|Enterobacter cloacae complex sp. FDA-CDC-AR_0164	4	1	4	4	0	6	0	1	7	1	6	4	2	0	0	1	2	6	4	2	0	2	0	2
Bacteria|NA|Proteobacteria|Gammaproteobacteria|Enterobacterales|Enterobacteriaceae|Lelliottia|Lelliottia sp. WB101	16	42	133	112	16	81	21	23	74	9	143	36	37	478	76	33	43	91	186	57	37	35	38	64
Bacteria|NA|Proteobacteria|Gammaproteobacteria|Enterobacterales|Enterobacteriaceae|Shigella|Shigella flexneri	0	0	0	1	0	0	0	0	0	0	0	0	0	0	0	0	0	1	0	0	0	0	0	0
Bacteria|NA|Proteobacteria|Gammaproteobacteria|Enterobacterales|Enterobacteriaceae|Klebsiella|Klebsiella aerogenes	57	52	133	169	48	93	75	42	203	85	119	128	68	194	27	83	243	26	53	32	61	62	353	193
Bacteria|NA|Proteobacteria|Gammaproteobacteria|Enterobacterales|Enterobacteriaceae|Citrobacter|Citrobacter rodentium	46	14	19	15	22	13	20	24	25	9	23	17	10	9	18	26	9	14	19	10	27	7	10	7
Bacteria|NA|Proteobacteria|Gammaproteobacteria|Enterobacterales|Yersiniaceae|Yersinia|Yersinia ruckeri	8	11	2	9	13	8	9	8	8	4	12	11	13	9	15	8	8	7	12	8	3	7	6	8
Bacteria|NA|Proteobacteria|Gammaproteobacteria|Enterobacterales|Yersiniaceae|Yersinia|Yersinia entomophaga	4	5	5	3	6	7	10	2	4	3	2	3	4	3	11	5	1	0	5	3	2	4	1	4
Bacteria|NA|Proteobacteria|Gammaproteobacteria|Enterobacterales|Yersiniaceae|Serratia	196	261	407	403	159	328	305	164	175	380	515	774	325	358	216	256	838	165	230	200	144	298	482	344
Bacteria|NA|Proteobacteria|Gammaproteobacteria|Enterobacterales|Yersiniaceae|Serratia|Serratia marcescens	156	96	154	78	76	77	75	83	96	71	113	122	104	138	115	99	92	96	91	81	103	62	81	116
Bacteria|NA|Proteobacteria|Gammaproteobacteria|Enterobacterales|Yersiniaceae|Serratia|Serratia liquefaciens	117	54	114	122	41	59	65	42	80	77	84	135	88	158	47	95	124	76	75	80	109	51	148	131
Bacteria|NA|Proteobacteria|Gammaproteobacteria|Enterobacterales|Erwiniaceae|Erwinia|Erwinia billingiae	61	26	22	16	19	9	14	20	34	14	31	25	34	33	25	37	14	31	15	33	43	14	15	22
Bacteria|NA|Proteobacteria|Gammaproteobacteria|Enterobacterales|Pectobacteriaceae|Brenneria|Brenneria sp. EniD312	66	39	60	26	33	44	62	28	39	51	71	85	89	46	31	53	72	45	59	50	54	42	104	68
Bacteria|NA|Proteobacteria|Gammaproteobacteria|Enterobacterales|Pectobacteriaceae|Dickeya|Dickeya zeae	53	38	36	43	24	45	25	32	20	37	42	44	52	111	20	40	41	54	39	30	38	43	40	31
Bacteria|NA|Proteobacteria|Gammaproteobacteria|Pseudomonadales|Pseudomonadaceae|Pseudomonas|Pseudomonas citronellolis	81	113	323	275	68	130	125	58	98	181	263	247	121	239	41	102	440	52	75	60	124	95	513	340
Bacteria|NA|Proteobacteria|Gammaproteobacteria|Pseudomonadales|Pseudomonadaceae|Pseudomonas|Pseudomonas resinovorans	63	49	128	144	39	112	78	47	112	116	181	237	103	171	56	58	262	28	64	66	38	104	218	156
Bacteria|NA|Proteobacteria|Gammaproteobacteria|Pseudomonadales|Pseudomonadaceae|Pseudomonas|Pseudomonas sp. R2A2	42	100	24	57	182	35	14	18	389	18	85	327	48	44	22	37	38	39	13	20	37	37	33	47
Bacteria|NA|Proteobacteria|Gammaproteobacteria|Pseudomonadales|Pseudomonadaceae|Pseudomonas|Pseudomonas litoralis	16	26	55	47	28	35	42	12	107	43	52	127	47	80	34	45	136	14	37	31	18	43	74	39
Bacteria|NA|Proteobacteria|Gammaproteobacteria|Pseudomonadales|Pseudomonadaceae|Pseudomonas|Pseudomonas fluorescens	174	169	187	471	124	220	320	196	377	193	186	336	310	694	283	177	222	145	143	114	134	146	208	368
Bacteria|NA|Proteobacteria|Gammaproteobacteria|Pseudomonadales|Moraxellaceae|Acinetobacter|Acinetobacter bereziniae	7	5	56	3	11	7	1	5	112	4	9	56	3	35	3	2	5	10	7	7	21	11	2	11
Bacteria|NA|Proteobacteria|Gammaproteobacteria|Pseudomonadales|Moraxellaceae|Psychrobacter|Psychrobacter sp. P11G5	21	15	7	8	50	17	31	1	777	22	5	6	0	3	3	12	0	0	4	6	27	14	5	5
Bacteria|NA|Proteobacteria|Gammaproteobacteria|Alteromonadales	41	81	108	140	146	86	77	126	41	112	122	96	87	84	59	71	174	62	138	112	51	105	152	105
Bacteria|NA|Proteobacteria|Gammaproteobacteria|Alteromonadales|Alteromonadaceae|Marinobacter|Marinobacter similis	42	23	22	26	27	15	10	41	19	23	39	20	31	18	23	14	17	22	13	31	28	20	12	20
Bacteria|NA|Proteobacteria|Gammaproteobacteria|Alteromonadales|Shewanellaceae|Shewanella	42	229	372	619	139	335	315	144	126	443	331	582	214	501	124	228	839	126	177	138	46	268	826	557
Bacteria|NA|Proteobacteria|Gammaproteobacteria|Pasteurellales|Pasteurellaceae	34	82	93	157	99	91	70	127	58	93	103	162	50	146	59	50	156	38	80	98	46	90	167	96
Bacteria|NA|Proteobacteria|Gammaproteobacteria|Pasteurellales|Pasteurellaceae|Mannheimia|Mannheimia sp. USDA-ARS-USMARC-1261	10	10	11	7	3	6	5	14	11	4	12	33	1	7	4	5	9	64	10	23	22	26	4	7
Bacteria|NA|Proteobacteria|Gammaproteobacteria|Xanthomonadales|Rhodanobacteraceae|Frateuria|Frateuria aurantia	150	67	137	68	214	69	52	179	100	86	136	64	111	55	81	88	43	106	127	116	147	89	52	46
Bacteria|NA|Proteobacteria|Gammaproteobacteria|Xanthomonadales|Rhodanobacteraceae|Rhodanobacter|Rhodanobacter denitrificans	24	21	50	49	19	41	41	31	69	32	47	75	40	73	16	42	92	19	27	20	19	29	107	76
Bacteria|NA|Proteobacteria|Gammaproteobacteria|Xanthomonadales|Xanthomonadaceae|Lysobacter|Lysobacter enzymogenes	73	72	126	85	84	103	86	46	513	91	116	169	96	85	52	68	168	56	76	65	51	69	108	88
Bacteria|NA|Proteobacteria|Gammaproteobacteria|Cellvibrionales	3	7	2	1	2	5	4	3	4	3	10	0	9	9	0	0	3	5	6	4	1	2	2	9
Bacteria|NA|Proteobacteria|Gammaproteobacteria|Cellvibrionales|Spongiibacteraceae|Oceanicoccus|Oceanicoccus sagamiensis	18	6	8	20	13	12	19	7	7	16	14	12	8	7	10	20	7	21	10	15	11	12	5	10
Bacteria|NA|Proteobacteria|Gammaproteobacteria|Chromatiales|Ectothiorhodospiraceae|Thioalkalivibrio|Thioalkalivibrio sulfidiphilus	113	135	228	337	83	179	198	70	100	224	200	334	171	358	88	117	579	75	111	115	101	113	547	482
Bacteria|NA|Proteobacteria|Gammaproteobacteria|Chromatiales|Ectothiorhodospiraceae|Acidihalobacter|Acidihalobacter prosperus	74	72	84	54	51	56	38	50	65	53	70	78	63	100	72	92	66	82	64	81	89	51	44	41
Bacteria|NA|Proteobacteria|Gammaproteobacteria|Thiotrichales|Francisellaceae|Francisella	37	152	348	453	798	377	301	733	82	523	505	525	239	341	184	143	711	99	438	366	67	360	764	447
Bacteria|NA|Proteobacteria|Gammaproteobacteria|Thiotrichales|Thiotrichaceae|Thioploca|Thioploca ingrica	0	2	0	1	6	2	1	6	1	4	5	5	2	1	3	0	1	2	1	3	3	6	1	3
Bacteria|NA|Proteobacteria|Gammaproteobacteria|Aeromonadales|Aeromonadaceae|Aeromonas	410	862	1569	1975	695	1303	1291	776	516	1534	1598	2619	1137	1949	549	821	3771	353	772	612	356	962	3641	2312
Bacteria|NA|Proteobacteria|Gammaproteobacteria|Aeromonadales|Aeromonadaceae|Zobellella|Zobellella denitrificans	394	391	610	805	263	457	461	234	262	589	534	809	402	731	219	373	1205	182	285	249	350	269	1356	965
Bacteria|NA|Proteobacteria|Gammaproteobacteria|Oceanospirillales|Halomonadaceae|Kushneria	12	6	4	5	5	15	4	6	6	5	12	12	3	7	4	5	6	12	2	9	9	7	7	10
Bacteria|NA|Proteobacteria|Gammaproteobacteria|Vibrionales|Vibrionaceae|Vibrio|Vibrio cholerae	28	152	334	639	87	273	292	71	77	383	277	630	179	488	59	161	884	16	152	74	17	165	717	585
Bacteria|NA|Proteobacteria|Gammaproteobacteria|NA|NA|NA|endosymbiont of unidentified scaly snail isolate Monju	47	39	33	33	48	50	25	45	31	51	61	44	62	29	65	45	32	73	36	52	46	37	17	23
Bacteria|NA|Proteobacteria|Gammaproteobacteria|Salinisphaerales|Salinisphaeraceae|Salinisphaera|Salinisphaera sp. LB1	53	31	203	70	807	151	119	802	61	330	347	80	169	41	247	48	62	155	378	393	63	275	62	39
Bacteria|NA|Proteobacteria|Gammaproteobacteria|Acidiferrobacterales|Acidiferrobacteraceae|Sulfuricaulis|Sulfuricaulis limicola	57	106	119	129	69	89	90	65	56	113	164	194	93	152	69	92	209	79	81	57	44	101	138	92
Bacteria|NA|Proteobacteria|Epsilonproteobacteria|Campylobacterales|Campylobacteraceae|Campylobacter	75	85	69	113	137	77	76	84	55	45	86	84	114	58	111	71	51	77	61	93	51	85	73	57
Bacteria|NA|Proteobacteria|Epsilonproteobacteria|Campylobacterales|Campylobacteraceae|Campylobacter|Campylobacter sp. NCTC 13003	0	0	3	8	7	3	5	1	4	0	5	1	3	2	4	2	2	0	2	3	1	1	5	3
Bacteria|NA|Proteobacteria|Epsilonproteobacteria|Campylobacterales|Campylobacteraceae|Campylobacter|Campylobacter sp. RM12175	2	12	1	8	2	6	3	11	5	6	8	2	9	2	6	2	2	16	7	7	1	3	5	2
Bacteria|NA|Proteobacteria|Epsilonproteobacteria|Campylobacterales|Campylobacteraceae|Campylobacter|Campylobacter sp. RM8964	0	1	0	0	0	0	1	1	1	1	0	0	2	1	4	2	0	3	2	0	1	0	1	1
Bacteria|NA|Proteobacteria|Epsilonproteobacteria|Campylobacterales|Campylobacteraceae|Campylobacter|Campylobacter sp. RM6137	1	5	2	0	6	7	6	3	4	11	10	0	4	0	8	2	0	11	4	6	0	2	1	1
Bacteria|NA|Proteobacteria|Epsilonproteobacteria|Campylobacterales|Campylobacteraceae|Campylobacter|Campylobacter lanienae	13	9	1	11	23	5	5	12	6	12	5	9	9	7	5	8	8	5	13	12	16	18	9	11
Bacteria|NA|Proteobacteria|Epsilonproteobacteria|Campylobacterales|Campylobacteraceae|Arcobacter|Arcobacter sp. L	14	20	13	15	13	7	14	7	14	12	11	11	12	8	8	9	11	9	8	8	7	8	1	4
Bacteria|NA|Proteobacteria|Epsilonproteobacteria|Campylobacterales|Helicobacteraceae|Helicobacter|Helicobacter canadensis	13	2	13	3	6	4	4	5	13	6	2	2	8	6	3	7	2	3	8	5	7	2	5	4
Bacteria|NA|Proteobacteria|Deltaproteobacteria	698	683	1053	1259	510	762	788	486	503	817	870	1242	937	1271	532	668	1786	618	630	732	672	566	1741	1494
Bacteria|NA|Proteobacteria|Deltaproteobacteria|Desulfovibrionales|Desulfovibrionaceae	219	177	256	113	174	135	102	172	151	110	222	234	256	151	155	184	112	181	173	253	285	113	62	117
Bacteria|NA|Proteobacteria|Deltaproteobacteria|Desulfovibrionales|Desulfovibrionaceae|Desulfovibrio	679	620	863	498	694	462	456	601	819	473	781	1008	805	668	513	540	654	633	555	1030	955	416	472	534
Bacteria|NA|Proteobacteria|Deltaproteobacteria|Desulfovibrionales|Desulfovibrionaceae|Desulfovibrio|Desulfovibrio vulgaris	584	469	703	314	588	418	372	619	461	418	618	698	743	346	462	489	311	564	510	811	963	328	207	298
Bacteria|NA|Proteobacteria|Deltaproteobacteria|Desulfovibrionales|Desulfovibrionaceae|Desulfovibrio|Desulfovibrio piger	893	821	1087	451	911	591	480	788	652	567	905	1129	1183	673	630	697	462	835	657	1304	1475	434	272	458
Bacteria|NA|Proteobacteria|Deltaproteobacteria|Desulfovibrionales|Desulfovibrionaceae|Desulfovibrio|Desulfovibrio fairfieldensis	549	463	608	268	521	355	326	511	403	344	501	617	636	321	432	393	291	647	419	799	816	228	150	310
Bacteria|NA|Proteobacteria|Deltaproteobacteria|Desulfovibrionales|Desulfovibrionaceae|Desulfovibrio|Desulfovibrio alaskensis	201	236	398	445	161	219	302	143	168	348	345	582	259	434	146	217	674	161	184	241	203	202	465	515
Bacteria|NA|Proteobacteria|Deltaproteobacteria|Desulfovibrionales|Desulfovibrionaceae|Desulfovibrio|Desulfovibrio salexigens	52	43	45	31	28	37	19	43	39	35	50	41	58	47	41	38	15	51	42	39	55	20	16	29
Bacteria|NA|Proteobacteria|Deltaproteobacteria|Desulfovibrionales|Desulfovibrionaceae|Lawsonia|Lawsonia intracellularis	325	217	308	315	197	188	167	163	168	167	259	239	314	298	205	265	231	226	205	233	304	212	268	259
Bacteria|NA|Proteobacteria|Deltaproteobacteria|Desulfovibrionales|Desulfovibrionaceae|Pseudodesulfovibrio|Pseudodesulfovibrio profundus	64	60	96	56	59	53	65	52	45	67	86	95	59	87	62	67	105	60	62	46	42	61	67	52
Bacteria|NA|Proteobacteria|Deltaproteobacteria|Myxococcales|Myxococcaceae|Corallococcus|Corallococcus coralloides	121	78	73	49	62	72	49	64	71	60	76	61	83	89	68	74	39	76	68	71	99	54	48	50
Bacteria|NA|Proteobacteria|Deltaproteobacteria|Myxococcales|Archangiaceae|Melittangium|Melittangium boletus	68	37	53	37	42	30	23	33	33	28	49	40	74	42	35	41	24	55	48	59	58	33	27	31
Bacteria|NA|Proteobacteria|Deltaproteobacteria|Syntrophobacterales	0	0	0	0	0	0	0	0	0	0	0	0	0	0	0	0	0	0	0	0	0	0	0	0
Bacteria|NA|Proteobacteria|Deltaproteobacteria|Syntrophobacterales|Syntrophaceae|Desulfobacca|Desulfobacca acetoxidans	136	63	135	39	48	20	29	24	81	28	67	50	49	40	37	83	35	47	58	88	123	40	39	44
Bacteria|NA|Proteobacteria|Deltaproteobacteria|Desulfuromonadales|Desulfuromonadaceae|Pelobacter|Pelobacter propionicus	147	107	92	74	67	68	64	92	82	86	152	88	127	103	126	121	45	120	77	103	119	85	66	77
Bacteria|NA|Proteobacteria|Alphaproteobacteria	4532	2901	3955	3096	2759	2659	2496	2602	4443	2699	3672	3948	3538	3760	2687	3333	3967	3069	3243	2906	3624	2639	3680	3299
Bacteria|NA|Proteobacteria|Alphaproteobacteria|Rhizobiales	1870	1287	2076	1756	895	1366	1254	946	1498	1330	1764	2015	1589	2043	1112	1508	2292	1229	1494	1193	1479	1171	2520	1938
Bacteria|NA|Proteobacteria|Alphaproteobacteria|Rhizobiales|Bradyrhizobiaceae|Bradyrhizobium|Bradyrhizobium sp. SK17	191	61	171	61	56	26	40	34	115	63	102	82	111	96	58	102	87	75	64	89	199	47	106	71
Bacteria|NA|Proteobacteria|Alphaproteobacteria|Rhizobiales|Methylobacteriaceae|Methylobacterium	209	121	209	126	89	108	90	95	146	90	239	127	160	249	112	135	125	276	286	161	225	97	167	128
Bacteria|NA|Proteobacteria|Alphaproteobacteria|Rhizobiales|Methylobacteriaceae|Methylobacterium|Methylobacterium sp. C1	10	10	15	6	3	7	4	3	5	4	4	5	3	8	4	12	2	22	15	9	16	13	4	6
Bacteria|NA|Proteobacteria|Alphaproteobacteria|Rhizobiales|Methylobacteriaceae|Microvirga|Microvirga sp. 17 mud 1-3	83	80	87	53	33	61	69	53	70	40	69	63	71	67	56	87	65	83	69	60	90	33	40	41
Bacteria|NA|Proteobacteria|Alphaproteobacteria|Rhizobiales|Phyllobacteriaceae|Mesorhizobium	241	175	224	125	80	199	139	117	236	159	207	235	165	208	122	190	205	169	161	123	187	157	129	131
Bacteria|NA|Proteobacteria|Alphaproteobacteria|Rhizobiales|Rhizobiaceae	335	229	463	331	197	274	236	190	348	231	504	448	301	458	226	320	460	368	448	226	313	219	477	350
Bacteria|NA|Proteobacteria|Alphaproteobacteria|Rhizobiales|Brucellaceae|Ochrobactrum|Ochrobactrum sp. A44	170	74	70	46	40	90	52	55	151	16	32	296	41	232	39	139	22	36	43	37	44	40	20	66
Bacteria|NA|Proteobacteria|Alphaproteobacteria|Rhizobiales|Methylocystaceae|Methylocystis|Methylocystis sp. SC2	54	36	61	40	24	33	29	56	33	26	75	54	64	75	46	55	58	44	21	42	112	27	51	48
Bacteria|NA|Proteobacteria|Alphaproteobacteria|Rhizobiales|Xanthobacteraceae|Azorhizobium|Azorhizobium caulinodans	188	128	150	87	94	56	80	78	119	71	115	106	129	124	84	130	73	102	124	138	239	88	63	77
Bacteria|NA|Proteobacteria|Alphaproteobacteria|Rhodobacterales|Rhodobacteraceae	629	426	506	416	372	409	333	321	1268	409	446	538	489	597	354	471	488	410	379	425	461	346	670	479
Bacteria|NA|Proteobacteria|Alphaproteobacteria|Rhodobacterales|Rhodobacteraceae|Gemmobacter|Gemmobacter sp. HYN0069	44	33	17	18	45	28	19	19	286	19	34	26	23	31	18	34	28	25	23	33	49	34	27	32
Bacteria|NA|Proteobacteria|Alphaproteobacteria|Rhodobacterales|Rhodobacteraceae|Celeribacter|Celeribacter manganoxidans	20	19	27	17	23	15	14	17	48	14	15	15	15	28	20	12	19	17	22	11	19	11	12	11
Bacteria|NA|Proteobacteria|Alphaproteobacteria|Rhodobacterales|Rhodobacteraceae|Paracoccus|Paracoccus aminovorans	125	67	96	37	62	56	42	30	226	39	69	36	79	51	50	72	34	69	82	87	98	53	33	39
Bacteria|NA|Proteobacteria|Alphaproteobacteria|Rhodospirillales|Acetobacteraceae|Komagataeibacter	45	24	44	28	27	26	18	32	23	33	97	41	54	22	27	30	21	36	44	33	69	25	27	19
Bacteria|NA|Proteobacteria|Alphaproteobacteria|Rhodospirillales|Rhodospirillaceae	50	39	51	16	27	27	21	25	25	20	54	20	45	31	41	28	18	30	20	43	42	24	20	28
Bacteria|NA|Proteobacteria|Alphaproteobacteria|Sphingomonadales|Sphingomonadaceae|Sphingobium	67	48	65	40	54	43	44	39	50	47	65	50	90	134	64	100	30	72	53	57	93	47	25	42
Bacteria|NA|Proteobacteria|Alphaproteobacteria|Sphingomonadales|Erythrobacteraceae|Erythrobacter|Erythrobacter litoralis	102	51	81	41	38	30	32	29	58	43	39	23	47	39	31	60	33	38	42	41	65	29	34	43
Bacteria|NA|Proteobacteria|Alphaproteobacteria|Rickettsiales|Rickettsiaceae|Orientia|Orientia tsutsugamushi	10	20	21	59	17	27	24	14	24	35	19	20	17	38	10	50	60	11	18	15	12	27	31	24
Bacteria|NA|Proteobacteria|Betaproteobacteria	904	910	1312	1314	778	1065	1017	669	931	1068	1216	1580	1209	1354	782	1029	2043	719	871	791	699	902	1888	1532
Bacteria|NA|Proteobacteria|Betaproteobacteria|Burkholderiales	1445	1021	1431	1228	885	1025	950	771	1691	1083	1354	1483	1440	1339	1017	1234	1609	951	1118	1025	1171	1074	1455	1261
Bacteria|NA|Proteobacteria|Betaproteobacteria|Burkholderiales|Comamonadaceae	670	768	1389	1711	510	1084	1011	505	843	1195	1128	1936	964	1548	584	860	2606	477	786	583	562	807	2393	1690
Bacteria|NA|Proteobacteria|Betaproteobacteria|Burkholderiales|Comamonadaceae|Melaminivora|Melaminivora sp. SC2-7	59	92	149	94	53	116	98	33	84	114	149	189	123	90	46	110	214	53	71	87	83	103	94	98
Bacteria|NA|Proteobacteria|Betaproteobacteria|Burkholderiales|Comamonadaceae|Variovorax|Variovorax sp. HW608	52	79	86	73	24	64	56	38	66	41	69	120	87	95	54	81	100	53	57	53	56	65	112	67
Bacteria|NA|Proteobacteria|Betaproteobacteria|Burkholderiales|Burkholderiaceae|Burkholderia	459	534	707	800	366	531	556	359	464	562	646	993	572	835	435	546	1131	405	505	421	399	486	1198	992
Bacteria|NA|Proteobacteria|Betaproteobacteria|Burkholderiales|Burkholderiaceae|Burkholderia|Burkholderia oklahomensis	33	16	21	20	11	14	15	7	18	17	21	10	21	34	11	23	40	16	8	11	22	14	26	25
Bacteria|NA|Proteobacteria|Betaproteobacteria|Burkholderiales|Burkholderiaceae|Cupriavidus|Cupriavidus taiwanensis	23	20	11	7	18	10	7	14	21	11	16	11	16	12	11	20	5	19	10	12	16	5	7	7
Bacteria|NA|Proteobacteria|Betaproteobacteria|Burkholderiales|Alcaligenaceae|Bordetella|Bordetella hinzii	63	56	76	47	39	23	48	36	97	38	87	37	59	92	40	59	24	58	28	65	92	31	39	34
Bacteria|NA|Proteobacteria|Betaproteobacteria|Burkholderiales|Alcaligenaceae|Pusillimonas|Pusillimonas sp. T7-7	58	30	47	51	52	43	33	45	157	27	37	52	53	68	71	43	22	37	27	39	32	35	21	31
Bacteria|NA|Proteobacteria|Betaproteobacteria|Burkholderiales|NA|NA|Burkholderiales bacterium GJ-E10	58	162	310	475	98	264	234	82	81	323	240	521	182	474	63	142	773	47	112	81	63	177	818	603
Bacteria|NA|Proteobacteria|Betaproteobacteria|Burkholderiales|NA|NA|Burkholderiales bacterium YL45	17	21	14	9	34	21	18	15	12	20	15	19	22	18	25	17	15	18	17	13	15	10	7	6
Bacteria|NA|Proteobacteria|Betaproteobacteria|Rhodocyclales	36	36	42	40	18	35	39	20	39	24	38	32	43	51	55	38	34	39	31	21	28	21	39	38
Bacteria|NA|Proteobacteria|Betaproteobacteria|Rhodocyclales|Zoogloeaceae|Azoarcus|Azoarcus sp. KH32C	189	90	150	100	60	55	81	52	109	71	80	107	110	132	80	136	119	94	83	88	159	64	147	157
Bacteria|NA|Proteobacteria|Betaproteobacteria|Rhodocyclales|Rhodocyclaceae|NA|Rhodocyclaceae bacterium	10	11	8	10	4	9	3	5	13	7	4	5	11	7	9	14	6	12	7	4	14	6	7	7
Bacteria|NA|Proteobacteria|Betaproteobacteria|Neisseriales|Neisseriaceae	34	28	28	16	31	16	37	27	22	30	31	22	39	18	43	41	13	23	26	17	18	28	10	18
Bacteria|NA|Proteobacteria|Betaproteobacteria|Neisseriales|Neisseriaceae|Neisseria|Neisseria zoodegmatis	17	20	42	15	9	26	17	24	21	16	26	22	37	8	31	12	1	16	15	19	17	24	9	14
Bacteria|NA|Bacteroidetes	9917	15128	10579	12604	12429	12886	15653	12168	10903	17198	14024	12818	18080	10131	17697	15523	13433	17580	17724	12428	7718	15674	8112	12576
Bacteria|NA|Bacteroidetes|Bacteroidia	691	942	655	786	804	746	770	706	709	942	866	747	950	615	840	880	660	886	878	695	555	737	513	661
Bacteria|NA|Bacteroidetes|Bacteroidia|Bacteroidales	26094	40357	27149	32467	34329	32910	43379	31877	27819	46105	36483	35094	49765	28131	48169	41597	33715	46351	48264	32164	20028	42613	20463	35379
Bacteria|NA|Bacteroidetes|Bacteroidia|Bacteroidales|Bacteroidaceae|Bacteroides	3194	5226	3903	4437	4332	4334	4883	4149	3862	5635	4662	4276	5860	3263	5423	5357	3952	4673	4998	3884	2638	4982	2542	4145
Bacteria|NA|Bacteroidetes|Bacteroidia|Bacteroidales|Bacteroidaceae|Bacteroides|Bacteroides cellulosilyticus	634	1144	778	941	973	932	1058	855	873	1200	981	878	1355	602	1275	976	921	1150	1224	837	587	1112	530	840
Bacteria|NA|Bacteroidetes|Bacteroidia|Bacteroidales|Bacteroidaceae|Bacteroides|Bacteroides salanitronis	3393	5066	3598	4034	4520	4349	5214	4320	3675	5541	4933	4368	6094	3177	6145	4887	3477	5745	5973	3898	2461	5336	2498	3958
Bacteria|NA|Bacteroidetes|Bacteroidia|Bacteroidales|Bacteroidaceae|Bacteroides|Bacteroides coprosuis	4924	7762	5704	5792	7338	6637	8030	6675	5693	8862	8055	6825	9854	4380	10481	7602	5499	9220	9467	6954	4179	8345	3354	5517
Bacteria|NA|Bacteroidetes|Bacteroidia|Bacteroidales|Bacteroidaceae|Bacteroides|Bacteroides vulgatus	498	652	490	466	484	507	562	520	500	733	616	572	729	643	603	708	641	692	594	470	361	536	345	938
Bacteria|NA|Bacteroidetes|Bacteroidia|Bacteroidales|Bacteroidaceae|Bacteroides|Bacteroides dorei	699	1325	809	1122	938	942	1315	798	843	1336	949	1188	1375	889	1168	1300	1278	1133	1299	897	610	1369	699	1047
Bacteria|NA|Bacteroidetes|Bacteroidia|Bacteroidales|Bacteroidaceae|Bacteroides|Bacteroides fragilis	619	1302	807	1223	947	1092	1261	925	991	1450	1084	947	1272	783	1215	1242	1464	1673	1155	839	589	1210	696	934
Bacteria|NA|Bacteroidetes|Bacteroidia|Bacteroidales|Bacteroidaceae|Bacteroides|Bacteroides caecimuris	260	431	285	315	377	347	442	298	253	446	419	383	488	362	503	395	281	742	478	348	189	476	235	284
Bacteria|NA|Bacteroidetes|Bacteroidia|Bacteroidales|Bacteroidaceae|Bacteroides|Bacteroides heparinolyticus	692	951	685	757	827	833	917	840	752	1039	895	865	1169	607	1021	1029	693	1109	1080	802	593	889	566	736
Bacteria|NA|Bacteroidetes|Bacteroidia|Bacteroidales|Bacteroidaceae|Bacteroides|Bacteroides caccae	197	335	220	333	270	272	316	235	278	362	329	274	351	259	332	305	374	300	314	257	175	326	198	314
Bacteria|NA|Bacteroidetes|Bacteroidia|Bacteroidales|Bacteroidaceae|Bacteroides|Bacteroides thetaiotaomicron	565	1225	616	927	1048	798	949	705	794	910	829	855	1156	1144	993	1010	1078	898	836	776	399	939	635	1522
Bacteria|NA|Bacteroidetes|Bacteroidia|Bacteroidales|Bacteroidaceae|Bacteroides|Bacteroides zoogleoformans	484	697	506	575	648	579	596	566	502	747	692	616	799	561	795	815	519	620	669	540	415	588	349	625
Bacteria|NA|Bacteroidetes|Bacteroidia|Bacteroidales|Bacteroidaceae|Bacteroides|Bacteroides ovatus	156	281	177	195	246	185	242	169	174	231	214	206	318	230	281	234	202	309	257	139	150	239	157	305
Bacteria|NA|Bacteroidetes|Bacteroidia|Bacteroidales|Bacteroidaceae|Bacteroides|Bacteroides helcogenes	409	722	456	721	452	570	585	476	543	770	566	547	679	523	564	791	832	497	604	421	316	572	459	613
Bacteria|NA|Bacteroidetes|Bacteroidia|Bacteroidales|Rikenellaceae|Alistipes	331	380	295	359	292	303	331	316	314	379	428	408	369	300	315	313	291	368	298	301	277	280	350	364
Bacteria|NA|Bacteroidetes|Bacteroidia|Bacteroidales|Rikenellaceae|Alistipes|Alistipes shahii	2465	3788	2642	3002	3311	3054	3983	2893	2551	4280	3596	3740	4952	2158	4649	3843	2864	4252	4584	3221	1986	4129	1767	2981
Bacteria|NA|Bacteroidetes|Bacteroidia|Bacteroidales|Rikenellaceae|Alistipes|Alistipes finegoldii	640	779	704	833	539	792	681	568	581	853	823	953	815	761	727	782	1004	732	718	599	527	643	1006	831
Bacteria|NA|Bacteroidetes|Bacteroidia|Bacteroidales|Rikenellaceae|Mucinivorans|Mucinivorans hirudinis	176	213	183	180	209	172	198	187	172	234	235	181	245	116	241	196	161	220	218	157	160	173	111	115
Bacteria|NA|Bacteroidetes|Bacteroidia|Bacteroidales|Prevotellaceae|Prevotella	18498	35156	21460	30373	25692	25725	36293	23482	22345	38631	28354	27697	38088	28699	36284	35695	36249	33827	36311	24185	13963	33990	19914	33815
Bacteria|NA|Bacteroidetes|Bacteroidia|Bacteroidales|Prevotellaceae|Prevotella|Prevotella ruminicola	169338	350513	430985	380434	311063	399017	526514	330677	399207	720691	577080	460079	551575	254896	724303	493232	534657	729228	986389	526735	282600	704735	230469	320980
Bacteria|NA|Bacteroidetes|Bacteroidia|Bacteroidales|Prevotellaceae|Prevotella|Prevotella intermedia	8280	17222	10178	17085	11623	12157	17383	10331	10465	18282	12547	13116	17193	15342	15913	17815	19931	13425	14595	10610	5904	16540	10336	16101
Bacteria|NA|Bacteroidetes|Bacteroidia|Bacteroidales|Prevotellaceae|Prevotella|Prevotella denticola	7377	12961	6925	10612	8409	8671	12865	7907	7926	14055	9123	9825	13016	13222	12653	13814	12920	11164	10768	7405	4794	11361	7167	15072
Bacteria|NA|Bacteroidetes|Bacteroidia|Bacteroidales|Prevotellaceae|Prevotella|Prevotella fusca	3607	8104	4508	7412	5228	5719	8047	4862	4796	8787	5748	5996	8197	6408	7459	8061	9470	7058	6963	4930	2671	7122	5027	7597
Bacteria|NA|Bacteroidetes|Bacteroidia|Bacteroidales|Prevotellaceae|Prevotella|Prevotella enoeca	5076	10986	6643	10297	7306	8008	10954	6999	6797	12054	8270	8386	11481	8683	10237	11241	13058	9797	9101	6504	3692	9986	7515	10579
Bacteria|NA|Bacteroidetes|Bacteroidia|Bacteroidales|Prevotellaceae|Prevotella|Prevotella scopos	953	2421	1440	3185	1341	1729	2339	1079	1451	2574	1662	1692	1948	1853	1695	2815	4245	1257	1669	1235	713	2252	1913	2305
Bacteria|NA|Bacteroidetes|Bacteroidia|Bacteroidales|Prevotellaceae|Prevotella|Prevotella sp. oral taxon 299	3162	7299	4351	8493	4628	5449	7073	4309	4748	7933	5531	5088	6493	5732	6154	8013	11219	5169	5467	4131	2328	6503	5702	6907
Bacteria|NA|Bacteroidetes|Bacteroidia|Bacteroidales|Prevotellaceae|Prevotella|Prevotella dentalis	11469	20000	10426	17165	11579	11995	17100	10951	11525	18539	13223	13483	17835	21277	16292	21562	22505	15133	14464	10698	7386	15796	12356	24486
Bacteria|NA|Bacteroidetes|Bacteroidia|Bacteroidales|Prevotellaceae|Prevotella|Prevotella jejuni	1324	2939	1624	3102	1639	1885	2798	1500	1839	2854	1926	2044	2388	2664	2147	3082	4026	1849	2303	1544	839	2477	2012	3104
Bacteria|NA|Bacteroidetes|Bacteroidia|Bacteroidales|NA|NA|Bacteroidales bacterium CF	829	1176	1003	795	713	982	687	896	922	957	1348	1095	1372	855	1117	926	516	1436	1140	1208	939	729	408	537
Bacteria|NA|Bacteroidetes|Bacteroidia|Bacteroidales|NA|Candidatus Azobacteroides|Candidatus Azobacteroides pseudotrichonymphae	313	316	245	221	195	250	219	260	310	225	308	306	330	270	234	303	186	303	228	244	311	209	122	187
Bacteria|NA|Bacteroidetes|Bacteroidia|Bacteroidales|Muribaculaceae|Muribaculum|Muribaculum intestinale	2481	2326	1783	1639	1511	1833	1693	1563	2220	1964	2167	1841	2695	1859	2043	2260	1192	1801	1716	1847	1838	1710	1255	1522
Bacteria|NA|Bacteroidetes|Bacteroidia|Bacteroidales|Paludibacteraceae|Paludibacter|Paludibacter propionicigenes	624	652	315	470	546	621	439	392	564	609	583	348	597	247	600	488	243	541	484	374	360	412	261	311
Bacteria|NA|Bacteroidetes|Bacteroidia|Bacteroidales|Tannerellaceae|Parabacteroides	702	1067	791	798	817	899	854	860	883	981	992	817	1115	680	894	894	545	941	843	755	705	841	417	610
Bacteria|NA|Bacteroidetes|Bacteroidia|Bacteroidales|Tannerellaceae|Tannerella|Tannerella forsythia	269	363	237	289	320	308	349	346	259	391	307	305	408	205	359	331	250	389	331	252	176	316	225	288
Bacteria|NA|Bacteroidetes|Bacteroidia|Bacteroidales|Tannerellaceae|Tannerella|Tannerella sp. oral taxon HOT-286	867	877	610	675	659	658	723	715	776	725	727	718	880	595	786	1005	581	908	700	635	644	712	461	608
Bacteria|NA|Bacteroidetes|Bacteroidia|Bacteroidales|Porphyromonadaceae|Petrimonas|Petrimonas mucosa	1088	1885	1360	1765	1467	1490	2281	1276	1692	2191	1673	1984	2265	1323	1933	2236	1768	1502	2075	1420	987	2423	902	1568
Bacteria|NA|Bacteroidetes|Bacteroidia|Bacteroidales|Porphyromonadaceae|Porphyromonas|Porphyromonas crevioricanis	133	171	109	111	203	127	126	129	125	184	171	142	163	100	172	142	106	135	140	129	104	132	63	103
Bacteria|NA|Bacteroidetes|Bacteroidia|Bacteroidales|Porphyromonadaceae|Fermentimonas|Fermentimonas caenicola	98	213	130	156	143	137	140	147	184	184	164	121	152	128	184	147	113	136	142	124	112	156	82	124
Bacteria|NA|Bacteroidetes|Bacteroidia|Bacteroidales|Odoribacteraceae|Odoribacter|Odoribacter splanchnicus	1000	1750	844	1396	1438	1144	1266	991	1137	1294	1165	1184	1599	1438	1219	1419	1380	981	1020	933	708	1075	690	1189
Bacteria|NA|Bacteroidetes|Bacteroidia|Bacteroidales|Barnesiellaceae|Barnesiella|Barnesiella viscericola	1254	1525	1027	1085	1151	1226	1251	1089	1196	1444	1369	1215	1757	1017	1525	1518	944	1320	1294	1135	926	1288	743	1028
Bacteria|NA|Bacteroidetes|Bacteroidia|Marinilabiliales|Marinilabiliaceae|Alkalitalea|Alkalitalea saponilacus	81	105	79	107	81	117	73	96	86	99	131	78	103	53	119	89	58	120	88	104	74	81	45	71
Bacteria|NA|Bacteroidetes|Flavobacteriia|Flavobacteriales	67	64	53	76	63	68	50	62	57	55	82	44	60	50	62	74	47	73	33	85	43	58	56	41
Bacteria|NA|Bacteroidetes|Flavobacteriia|Flavobacteriales|Flavobacteriaceae	764	749	598	690	581	641	551	591	617	600	823	618	723	403	656	604	457	733	580	588	522	551	426	497
Bacteria|NA|Bacteroidetes|Flavobacteriia|Flavobacteriales|Flavobacteriaceae|Chryseobacterium	13	18	18	13	20	16	17	14	12	23	16	12	8	21	26	13	17	15	17	11	17	14	18	11
Bacteria|NA|Bacteroidetes|Flavobacteriia|Flavobacteriales|Flavobacteriaceae|Chryseobacterium|Chryseobacterium gallinarum	12332	20691	13932	15808	16569	15621	21825	15845	13692	22127	18540	18142	25486	12549	24506	19374	15367	22796	25181	16861	10220	20846	9655	16672
Bacteria|NA|Bacteroidetes|Flavobacteriia|Flavobacteriales|Flavobacteriaceae|Capnocytophaga	332	379	286	275	253	281	262	264	263	324	335	300	285	153	276	295	220	324	284	263	224	223	174	211
Bacteria|NA|Bacteroidetes|Flavobacteriia|Flavobacteriales|Flavobacteriaceae|Capnocytophaga|Capnocytophaga haemolytica	55	85	43	68	81	78	88	82	47	80	104	82	115	31	103	65	28	62	157	73	45	80	41	47
Bacteria|NA|Bacteroidetes|Flavobacteriia|Flavobacteriales|Flavobacteriaceae|Capnocytophaga|Capnocytophaga leadbetteri	25	35	31	29	37	30	40	26	23	36	37	30	46	12	49	29	24	63	40	25	13	42	14	29
Bacteria|NA|Bacteroidetes|Flavobacteriia|Flavobacteriales|Flavobacteriaceae|Flavobacterium|Flavobacterium columnare	16	18	15	15	17	11	13	11	9	11	14	7	31	16	9	10	12	30	13	18	12	22	24	28
Bacteria|NA|Bacteroidetes|Flavobacteriia|Flavobacteriales|Flavobacteriaceae|Flavobacterium|Flavobacterium commune	1	12	17	15	4	9	15	7	17	12	20	10	8	8	8	9	27	11	8	9	5	13	7	7
Bacteria|NA|Bacteroidetes|Flavobacteriia|Flavobacteriales|Flavobacteriaceae|Flavobacterium|Flavobacterium sp. HYN0059	18	39	32	36	32	35	23	35	23	24	56	16	36	19	32	28	26	52	52	24	16	22	19	28
Bacteria|NA|Bacteroidetes|Flavobacteriia|Flavobacteriales|Flavobacteriaceae|Myroides	5	10	13	10	13	16	20	20	16	12	7	9	13	10	26	9	16	4	23	11	3	12	9	19
Bacteria|NA|Bacteroidetes|Flavobacteriia|Flavobacteriales|Flavobacteriaceae|Muricauda|Muricauda lutaonensis	41	82	49	57	79	62	64	78	41	80	92	46	84	101	71	80	44	82	100	74	52	80	37	33
Bacteria|NA|Bacteroidetes|Flavobacteriia|Flavobacteriales|Flavobacteriaceae|Gramella|Gramella sp. MAR_2010_102	13	12	4	8	12	11	11	6	7	9	6	12	12	7	10	12	3	11	5	5	6	5	2	7
Bacteria|NA|Bacteroidetes|Flavobacteriia|Flavobacteriales|Flavobacteriaceae|Elizabethkingia|Elizabethkingia ursingii	1	2	1	3	4	0	2	1	1	2	4	2	4	0	0	0	0	3	2	1	2	2	2	1
Bacteria|NA|Bacteroidetes|Flavobacteriia|Flavobacteriales|Flavobacteriaceae|Formosa|Formosa sp. Hel3_A1_48	1	5	5	3	3	4	5	5	6	4	3	4	5	5	6	1	1	7	5	5	9	8	1	1
Bacteria|NA|Bacteroidetes|Flavobacteriia|Flavobacteriales|Flavobacteriaceae|Nonlabens|Nonlabens sp. Hel1_33_55	15	29	9	17	16	23	18	18	12	8	23	20	17	23	24	27	27	19	22	7	12	20	12	13
Bacteria|NA|Bacteroidetes|Flavobacteriia|Flavobacteriales|Flavobacteriaceae|Salegentibacter|Salegentibacter sp. T436	0	2	2	2	1	0	0	3	8	1	3	1	2	7	5	6	1	4	1	0	2	4	2	6
Bacteria|NA|Bacteroidetes|Flavobacteriia|Flavobacteriales|NA|Candidatus Sulcia|Candidatus Sulcia muelleri	51	40	23	40	34	34	27	26	27	32	40	32	43	30	28	38	16	51	33	31	27	24	51	37
Bacteria|NA|Bacteroidetes|Flavobacteriia|Flavobacteriales|Blattabacteriaceae|Blattabacterium|Blattabacterium sp. (Blattella germanica)	3	1	0	0	1	0	2	0	0	1	1	2	2	0	2	2	1	0	0	1	2	2	0	3
Bacteria|NA|Bacteroidetes|Cytophagia|Cytophagales	450	396	320	291	274	358	225	295	285	282	392	321	302	179	329	365	234	365	322	246	280	260	250	254
Bacteria|NA|Bacteroidetes|Cytophagia|Cytophagales|Cyclobacteriaceae|Belliella|Belliella baltica	6	15	7	7	7	11	4	12	32	14	11	9	21	14	10	3	16	4	9	7	14	11	3	9
Bacteria|NA|Bacteroidetes|Cytophagia|Cytophagales|Cyclobacteriaceae|Algoriphagus|Algoriphagus machipongonensis	41	85	67	141	36	70	74	34	64	92	63	69	52	60	40	129	207	35	33	53	42	60	70	67
Bacteria|NA|Bacteroidetes|Cytophagia|Cytophagales|Cyclobacteriaceae|Aquiflexum|Aquiflexum balticum	39	25	22	29	14	24	16	12	21	17	34	27	47	18	18	42	15	29	26	23	36	37	16	26
Bacteria|NA|Bacteroidetes|Cytophagia|Cytophagales|Hymenobacteraceae|Hymenobacter|Hymenobacter swuensis	195	181	117	161	155	143	175	122	138	186	165	154	244	99	203	183	115	176	185	153	103	167	89	118
Bacteria|NA|Bacteroidetes|Cytophagia|Cytophagales|Hymenobacteraceae|Pontibacter|Pontibacter korlensis	122	93	81	59	92	89	50	78	63	83	118	66	81	46	88	100	41	144	68	65	71	64	58	57
Bacteria|NA|Bacteroidetes|Cytophagia|Cytophagales|Hymenobacteraceae|Rufibacter	16	34	18	16	16	28	15	18	12	16	32	15	34	8	19	19	12	23	18	28	24	12	14	29
Bacteria|NA|Bacteroidetes|Cytophagia|Cytophagales|Amoebophilaceae|Candidatus Amoebophilus|Candidatus Amoebophilus asiaticus	42	50	39	41	26	32	30	35	47	38	59	46	58	29	49	47	28	73	44	52	44	29	16	28
Bacteria|NA|Bacteroidetes|Cytophagia|Cytophagales|Flammeovirgaceae|Marivirga|Marivirga tractuosa	50	34	34	37	38	28	21	46	22	36	33	57	44	47	37	49	44	46	28	28	21	32	34	52
Bacteria|NA|Bacteroidetes|Sphingobacteriia|Sphingobacteriales|Sphingobacteriaceae|Solitalea|Solitalea canadensis	199	193	123	131	110	169	114	112	139	170	174	158	120	64	118	154	96	164	119	123	122	126	116	88
Bacteria|NA|Bacteroidetes|Sphingobacteriia|Bacteroidetes Order II. Incertae sedis|Rhodothermaceae|NA|Rhodothermaceae bacterium	0	0	0	0	0	0	0	0	0	0	0	0	0	0	0	0	0	0	0	0	0	0	0	19
Bacteria|NA|Chlorobi|Chlorobia|Chlorobiales|Chlorobiaceae	150	77	62	47	52	49	59	43	39	66	61	66	68	45	44	120	48	44	72	80	84	50	35	58
Bacteria|NA|Fibrobacteres|Fibrobacteria|Fibrobacterales|Fibrobacteraceae|Fibrobacter|Fibrobacter succinogenes	42971	178958	49060	174577	49486	75809	141950	83090	36067	112278	48917	87398	140244	16268	62866	87275	78267	19335	29699	28071	4151	228259	140457	75971
Bacteria|NA|Verrucomicrobia	37	52	57	39	56	69	46	65	36	36	110	38	62	22	77	46	27	99	74	56	40	35	32	28
Bacteria|NA|Verrucomicrobia|Verrucomicrobiae|Verrucomicrobiales|Akkermansiaceae|Akkermansia	17	8	8	9	6	8	9	6	18	21	16	16	12	6	19	3	2	24	21	48	24	10	4	0
Bacteria|NA|Verrucomicrobia|Verrucomicrobiae|Verrucomicrobiales|Akkermansiaceae|Akkermansia|Akkermansia muciniphila	70	48	46	41	35	34	34	59	43	39	71	40	73	45	60	58	42	72	51	64	72	40	21	35
Bacteria|NA|Verrucomicrobia|Verrucomicrobiae|Verrucomicrobiales|Akkermansiaceae|Akkermansia|Akkermansia glycaniphila	79	61	50	58	42	44	51	58	61	62	48	81	44	86	42	75	85	59	37	28	73	58	50	55
Bacteria|NA|Verrucomicrobia|Opitutae|Opitutales|Opitutaceae	12	9	8	6	17	9	6	18	8	15	20	11	19	6	11	9	1	126	9	21	11	8	9	5
Bacteria|NA|Verrucomicrobia|Opitutae|Opitutales|Opitutaceae|Ereboglobus|Ereboglobus luteus	91	67	70	55	72	39	58	62	43	60	88	65	94	35	88	49	50	84	50	74	66	49	43	59
Bacteria|NA|Verrucomicrobia|Opitutae|Puniceicoccales|Puniceicoccaceae|Coraliomargarita|Coraliomargarita akajimensis	31	19	26	28	11	16	28	11	51	25	38	24	32	38	21	29	55	264	13	23	16	9	75	35
Bacteria|NA|Lentisphaerae|Lentisphaeria|Victivallales|NA|NA|Victivallales bacterium CCUG 44730	92	87	77	37	68	100	40	97	80	42	108	66	100	45	821	55	24	140	88	71	61	52	30	51
Bacteria|NA|Planctomycetes|Planctomycetia|Planctomycetales|Isosphaeraceae|Isosphaera|Isosphaera pallida	17	20	22	16	5	11	16	12	11	15	20	22	36	15	18	22	11	17	18	29	13	12	11	14
Bacteria|NA|Chlamydiae|Chlamydiia|Chlamydiales|Chlamydiaceae|Chlamydia|Chlamydia trachomatis	0	3	0	0	0	0	0	0	1	1	0	0	2	0	0	1	0	0	1	0	0	0	1	3
Bacteria|NA|Acidobacteria|Acidobacteria subdivision 6|NA|Vicinamibacteraceae|Luteitalea|Luteitalea pratensis	60	36	40	24	22	31	21	24	39	17	49	37	47	28	47	32	29	51	45	60	36	30	24	18
Bacteria|NA|Synergistetes|Synergistia|Synergistales|Synergistaceae|Cloacibacillus|Cloacibacillus porcorum	961	539	733	664	385	362	410	397	525	388	572	551	860	667	477	745	450	564	615	683	763	516	608	716
Bacteria|NA|Spirochaetes|Spirochaetia|Spirochaetales|Spirochaetaceae|Treponema	282	317	304	460	509	391	400	511	251	323	504	313	401	93	326	303	170	1100	1009	873	215	553	219	356
Bacteria|NA|Spirochaetes|Spirochaetia|Spirochaetales|Spirochaetaceae|Sphaerochaeta|Sphaerochaeta pleomorpha	69	42	29	26	18	18	20	26	22	21	36	19	41	69	27	37	22	57	30	49	32	20	23	33
Bacteria|NA|Fusobacteria|Fusobacteriia|Fusobacteriales|Fusobacteriaceae|Fusobacterium|Fusobacterium necrophorum	59	92	14	4	12	14	20	50	20	4	22	224	23	28	41	83	11	34	36	292	219	20	22	4
Eukaryota|Metazoa|Chordata|Mammalia|Primates|Hominidae|Homo|Homo sapiens	953	1244	627	571	748	493	666	518	792	644	623	668	853	744	628	700	594	673	729	913	602	603	355	646
Archaea|NA|Euryarchaeota	392	373	244	98	170	160	123	160	188	180	217	280	290	240	258	261	62	241	192	283	322	101	67	105
Archaea|NA|Euryarchaeota|Methanobacteria|Methanobacteriales|Methanobacteriaceae|Methanobrevibacter	7727	7083	4914	1521	3588	2918	2313	4124	3814	3584	3744	5932	5211	4416	4229	5050	1738	4615	3879	4679	6348	2056	705	2417
Archaea|NA|Euryarchaeota|Methanobacteria|Methanobacteriales|Methanobacteriaceae|Methanobrevibacter|Methanobrevibacter ruminantium	6967	4565	3415	1258	2367	2636	2131	4124	3354	2750	4419	4406	4813	3429	5067	3113	1145	3885	3384	5084	5696	1761	769	1598
Archaea|NA|Euryarchaeota|Methanobacteria|Methanobacteriales|Methanobacteriaceae|Methanobrevibacter|Methanobrevibacter millerae	16450	37673	47197	9190	25412	24238	13067	31072	24567	8370	29750	51144	56007	17997	28949	33455	9535	37117	23517	17479	26989	10685	2107	11030
Archaea|NA|Euryarchaeota|Methanobacteria|Methanobacteriales|Methanobacteriaceae|Methanobrevibacter|Methanobrevibacter sp. YE315	19038	16512	11720	3611	8840	6991	5373	8622	8326	8098	7262	14830	11260	11680	7865	13415	4740	10529	8889	9520	14156	4587	1673	6088
Archaea|NA|Euryarchaeota|Methanobacteria|Methanobacteriales|Methanobacteriaceae|Methanobrevibacter|Methanobrevibacter olleyae	3063	2208	1551	590	1386	1509	1326	2748	2068	1724	3005	2298	2835	1185	3643	1252	536	2458	1946	3176	2945	1093	360	609
Archaea|NA|Euryarchaeota|Methanobacteria|Methanobacteriales|Methanobacteriaceae|Methanobrevibacter|Methanobrevibacter smithii	3539	3426	2302	729	1785	1242	983	1617	1497	1541	1307	2947	2215	2323	1506	2453	845	2023	1674	1786	2852	876	341	1015
Archaea|NA|Euryarchaeota|Methanobacteria|Methanobacteriales|Methanobacteriaceae|Methanosphaera|Methanosphaera stadtmanae	761	375	386	121	111	194	155	273	299	161	270	308	404	602	309	293	130	268	237	448	669	148	75	136
Archaea|NA|Euryarchaeota|Methanobacteria|Methanobacteriales|Methanobacteriaceae|Methanosphaera|Methanosphaera sp. BMS	1031	616	686	248	247	287	255	439	484	326	451	602	628	883	475	539	221	525	427	658	1035	235	107	233
Archaea|NA|Euryarchaeota|Thermoplasmata|Methanomassiliicoccales|Methanomassiliicoccaceae|Candidatus Methanoplasma|Candidatus Methanoplasma termitum	61	142	64	108	85	89	104	116	181	137	163	113	162	27	62	53	44	237	96	178	87	92	74	35
Archaea|NA|Euryarchaeota|Methanomicrobia|Methanosarcinales|Methanosarcinaceae|Methanosarcina|Methanosarcina mazei	5338	64	497	940	1157	3296	91	1331	90	71	712	318	84	67	5237	1068	268	1387	598	245	246	1087	304	1064
Viruses|NA|NA|NA|Caudovirales|Myoviridae|T4virus|Escherichia phage wV7	0	0	0	0	0	0	0	0	0	0	0	0	0	0	0	0	0	0	0	0	0	0	0	0
Viruses|NA|NA|NA|Caudovirales|Myoviridae|T4virus|Shigella phage SHFML-26	0	0	0	0	0	0	0	0	0	0	0	0	0	0	0	0	0	0	0	0	0	0	0	0
Viruses|NA|NA|NA|Caudovirales|Podoviridae|Epsilon15virus|Escherichia virus phiV10	0	0	0	0	0	0	0	0	0	0	0	0	0	0	0	0	0	0	0	0	0	0	0	0
Bacteria|NA|Firmicutes|Clostridia|Clostridiales|Lachnospiraceae|Lachnoclostridium|[Clostridium] saccharolyticum	1081	475	474	308	338	299	324	360	491	318	563	427	520	701	594	620	358	418	426	497	767	330	251	350
Bacteria|NA|Firmicutes|Clostridia|Clostridiales|Lachnospiraceae|Blautia|Blautia sp. YL58	15	8	7	7	14	6	8	7	9	11	7	9	9	9	8	4	1	6	5	14	16	7	6	0
Bacteria|NA|Firmicutes|Clostridia|Clostridiales|Lachnospiraceae|Blautia|Blautia coccoides	10	0	1	3	3	2	0	4	3	5	1	3	3	4	3	5	2	2	2	0	4	0	2	0
Bacteria|NA|Firmicutes|Clostridia|Clostridiales|Eubacteriaceae|Eubacterium	401	177	191	100	123	106	135	144	154	127	173	139	179	313	187	254	134	148	178	150	238	116	82	143
Bacteria|NA|Firmicutes|Clostridia|Clostridiales|Eubacteriaceae|Acetobacterium|Acetobacterium woodii	175	116	149	49	115	85	87	109	105	106	124	119	146	33	89	110	63	137	117	153	169	115	27	82
Bacteria|NA|Firmicutes|Clostridia|Clostridiales|Eubacteriaceae|Acetobacterium|Acetobacterium sp. KB-1	82	55	46	59	80	53	46	79	64	33	80	52	68	58	77	56	30	61	62	87	76	47	44	46
Bacteria|NA|Firmicutes|Clostridia|Clostridiales|Ruminococcaceae|Ruminiclostridium	218	105	103	94	77	85	81	114	97	91	141	105	150	114	111	121	50	105	101	109	168	63	49	47
Bacteria|NA|Firmicutes|Clostridia|Clostridiales|Ruminococcaceae|Ruminiclostridium|[Clostridium] thermosuccinogenes	706	321	456	251	303	160	196	260	357	217	338	307	401	434	265	471	215	282	301	372	593	205	207	258
Bacteria|NA|Firmicutes|Clostridia|Clostridiales|Ruminococcaceae|Ruminiclostridium|Ruminiclostridium thermocellum	195	158	126	85	125	114	85	147	104	107	150	123	151	437	130	238	75	121	135	177	225	134	57	132
Bacteria|NA|Firmicutes|Clostridia|Clostridiales|Ruminococcaceae|Ruminiclostridium|[Clostridium] cellulolyticum	99	25	65	28	83	54	42	75	56	43	47	43	54	53	56	42	35	35	56	73	45	46	23	26
Bacteria|NA|Firmicutes|Clostridia|Clostridiales|Ruminococcaceae|Mageeibacillus|Mageeibacillus indolicus	1115	501	690	377	432	318	446	378	555	442	671	621	696	523	485	670	422	676	588	584	917	409	338	411
Bacteria|NA|Firmicutes|Clostridia|Clostridiales|Ruminococcaceae|Fastidiosipila|Fastidiosipila sanguinis	467	228	355	150	256	195	237	205	271	208	305	299	345	190	238	315	142	393	248	306	387	215	127	183
Bacteria|NA|Firmicutes|Clostridia|Clostridiales|Clostridiaceae	1018	387	490	330	383	299	360	354	423	328	424	423	606	481	475	564	330	509	459	457	658	355	227	354
Bacteria|NA|Firmicutes|Clostridia|Clostridiales|Clostridiaceae|Clostridium|Clostridium butyricum	768	552	125	74	1949	224	88	83	8232	94	346	351	128	106	78	133	74	85	106	104	694	207	125	72
Bacteria|NA|Firmicutes|Clostridia|Clostridiales|Clostridiaceae|Clostridium|Clostridium kluyveri	330	126	124	96	94	86	101	119	176	84	117	162	145	281	160	197	98	112	104	114	154	90	71	128
Bacteria|NA|Firmicutes|Clostridia|Clostridiales|Clostridiaceae|Clostridium|Clostridium tetani	318	139	203	95	149	124	132	116	160	136	182	138	162	128	228	151	81	162	153	193	207	97	74	90
Bacteria|NA|Firmicutes|Clostridia|Clostridiales|Clostridiaceae|Clostridium|Clostridium beijerinckii	188	52	75	46	54	89	51	61	110	42	74	85	79	116	62	99	36	40	61	47	97	61	25	33
Bacteria|NA|Firmicutes|Clostridia|Clostridiales|Clostridiaceae|Clostridium|Clostridium estertheticum	100	47	63	54	89	36	69	64	72	56	84	67	80	42	80	84	46	71	88	98	77	77	26	41
Bacteria|NA|Firmicutes|Clostridia|Clostridiales|Clostridiaceae|Clostridium|Clostridium acetobutylicum	90	57	47	45	98	44	64	70	45	43	86	63	88	60	68	71	43	70	62	69	72	50	42	44
Bacteria|NA|Firmicutes|Clostridia|Clostridiales|Clostridiaceae|Clostridium|Clostridium novyi	82	58	55	68	62	55	70	60	69	78	94	94	97	40	95	70	40	58	70	69	81	63	46	52
Bacteria|NA|Firmicutes|Clostridia|Clostridiales|Clostridiaceae|Clostridium|Clostridium saccharoperbutylacetonicum	74	53	48	39	69	23	70	43	84	53	89	72	66	33	49	62	29	67	51	62	69	43	26	33
Bacteria|NA|Firmicutes|Clostridia|Clostridiales|Clostridiaceae|Clostridium|Clostridium cellulovorans	67	52	66	55	58	38	53	49	64	51	71	80	93	52	57	55	44	62	66	59	63	61	37	34
Bacteria|NA|Firmicutes|Clostridia|Clostridiales|Clostridiaceae|Clostridium|Clostridium cochlearium	66	28	34	31	34	48	43	32	41	42	42	32	39	19	41	31	17	44	36	49	32	25	22	30
Bacteria|NA|Firmicutes|Clostridia|Clostridiales|Clostridiaceae|Clostridium|Clostridium taeniosporum	52	27	24	33	36	24	38	24	41	52	74	38	72	38	42	30	26	46	44	56	36	28	17	33
Bacteria|NA|Firmicutes|Clostridia|Clostridiales|Clostridiaceae|Clostridium|Clostridium aceticum	48	19	30	17	19	21	22	25	35	30	25	19	42	25	28	31	25	26	27	36	36	33	19	22
Bacteria|NA|Firmicutes|Clostridia|Clostridiales|Clostridiaceae|Clostridium|Clostridium saccharobutylicum	47	33	39	30	36	30	31	34	55	25	46	52	52	44	35	30	21	51	50	52	34	31	25	24
Bacteria|NA|Firmicutes|Clostridia|Clostridiales|Clostridiaceae|Clostridium|Clostridium formicaceticum	44	48	26	26	30	33	22	38	29	24	60	38	40	80	36	40	25	51	38	45	34	30	23	37
Bacteria|NA|Firmicutes|Clostridia|Clostridiales|Clostridiaceae|Clostridium|Clostridium sp. DL-VIII	37	29	24	23	36	27	33	22	35	17	48	57	34	22	19	23	11	49	31	34	34	21	17	24
Bacteria|NA|Firmicutes|Clostridia|Clostridiales|Clostridiaceae|Clostridium|Clostridium scatologenes	32	17	12	9	16	9	15	13	13	19	18	23	26	17	14	13	1	19	11	16	9	10	1	10
Bacteria|NA|Firmicutes|Clostridia|Clostridiales|Clostridiaceae|Clostridium|Clostridium drakei	31	15	26	12	13	12	18	26	23	15	25	29	31	9	18	37	5	31	13	24	16	11	11	9
Bacteria|NA|Firmicutes|Clostridia|Clostridiales|Clostridiaceae|Clostridium|Clostridium carboxidivorans	28	9	12	19	22	17	20	18	35	23	22	22	28	14	27	15	13	20	22	24	27	31	9	6
Bacteria|NA|Firmicutes|Clostridia|Clostridiales|Clostridiaceae|Clostridium|Clostridium sp. MF28	19	18	20	36	10	19	16	15	23	33	8	22	16	28	13	34	53	6	10	3	16	14	17	14
Bacteria|NA|Firmicutes|Clostridia|Clostridiales|Clostridiaceae|Clostridium|Clostridium ljungdahlii	3	0	2	2	2	3	3	4	0	4	1	4	2	2	4	1	0	5	4	4	4	2	0	0
Bacteria|NA|Firmicutes|Clostridia|Clostridiales|Clostridiaceae|Alkaliphilus	9	5	2	2	0	2	0	5	1	2	2	3	5	4	4	2	1	9	4	5	5	2	3	1
Bacteria|NA|Firmicutes|Clostridia|Clostridiales|Clostridiaceae|Alkaliphilus|Alkaliphilus metalliredigens	33	16	27	19	30	22	23	28	31	32	34	30	28	15	32	27	14	33	34	30	26	20	12	13
Bacteria|NA|Firmicutes|Clostridia|Clostridiales|Clostridiaceae|Geosporobacter|Geosporobacter ferrireducens	315	137	197	84	175	141	91	156	152	116	199	130	186	367	159	233	116	247	175	187	230	99	89	132
Bacteria|NA|Firmicutes|Clostridia|Clostridiales|Clostridiaceae|Candidatus Arthromitus	206	121	97	73	71	65	85	82	76	75	90	65	103	108	91	136	107	125	86	101	146	69	98	142
Bacteria|NA|Firmicutes|Clostridia|Clostridiales|Clostridiaceae|Candidatus Arthromitus|Candidatus Arthromitus sp. SFB-rat-Yit	15	17	11	21	22	9	12	19	24	10	23	17	9	33	4	11	5	14	12	22	12	13	6	20
Bacteria|NA|Firmicutes|Clostridia|Clostridiales|Clostridiales Family XIII. Incertae Sedis	237	116	125	82	68	67	78	105	128	81	132	104	132	178	77	178	52	133	93	110	177	70	46	76
Bacteria|NA|Firmicutes|Clostridia|Clostridiales|Clostridiales Family XIII. Incertae Sedis|Mogibacterium|Mogibacterium diversum	444	213	260	155	163	161	179	166	256	161	253	213	234	380	281	261	138	231	224	230	312	135	66	154
Bacteria|NA|Firmicutes|Clostridia|Clostridiales|Clostridiales Family XVI. Incertae Sedis|Carboxydocella|Carboxydocella thermautotrophica	316	224	219	125	172	168	167	182	175	139	219	185	234	85	242	247	117	220	219	233	229	142	71	154
Bacteria|NA|Firmicutes|Clostridia|Clostridiales|Clostridiales Family XVII. Incertae Sedis|Thermaerobacter|Thermaerobacter marianensis	181	92	127	67	80	88	60	94	91	93	138	101	133	93	109	114	55	172	128	155	180	75	39	69
Bacteria|NA|Firmicutes|Clostridia|Clostridiales|Peptostreptococcaceae|Filifactor|Filifactor alocis	661	235	249	166	154	160	157	190	254	138	247	215	271	478	206	275	162	175	209	252	359	141	145	271
Bacteria|NA|Firmicutes|Clostridia|Clostridiales|Peptostreptococcaceae|NA|Peptostreptococcaceae bacterium oral taxon 929	393	176	209	133	173	142	161	151	169	132	262	175	192	283	199	204	138	221	164	219	277	143	120	135
Bacteria|NA|Firmicutes|Clostridia|Clostridiales|Peptostreptococcaceae|Peptoclostridium|Peptoclostridium acidaminophilum	159	90	92	72	134	74	82	96	92	96	80	104	126	77	96	94	42	109	117	121	125	60	38	41
Bacteria|NA|Firmicutes|Clostridia|Clostridiales|Peptococcaceae	419	229	219	107	210	184	165	194	143	132	290	200	272	190	207	242	147	237	233	208	300	147	126	138
Bacteria|NA|Firmicutes|Clostridia|Clostridiales|Peptococcaceae|Desulfotomaculum|Desulfotomaculum nigrificans	181	144	157	93	129	93	89	111	115	99	99	96	152	123	131	133	56	139	117	152	185	73	49	74
Bacteria|NA|Firmicutes|Clostridia|Clostridiales|Peptococcaceae|Desulfitobacterium|Desulfitobacterium hafniense	135	67	85	58	63	67	42	81	72	36	75	351	99	163	64	89	32	64	62	69	77	36	30	55
Bacteria|NA|Firmicutes|Clostridia|Clostridiales|Peptococcaceae|Desulfitobacterium|Desulfitobacterium metallireducens	52	28	26	24	28	25	19	33	28	28	28	43	37	37	35	23	30	37	32	33	36	23	19	16
Bacteria|NA|Firmicutes|Clostridia|Clostridiales|Peptococcaceae|Desulfitobacterium|Desulfitobacterium dichloroeliminans	44	35	66	32	29	46	41	27	40	69	89	69	37	74	37	46	105	24	58	22	23	43	32	31
Bacteria|NA|Firmicutes|Clostridia|Clostridiales|Peptococcaceae|Desulfitobacterium|Desulfitobacterium dehalogenans	38	41	17	9	18	20	18	12	21	24	26	20	32	19	15	30	3	23	23	23	35	15	18	22
Bacteria|NA|Firmicutes|Clostridia|Clostridiales|Peptococcaceae|Desulfosporosinus	29	22	23	11	8	7	22	21	19	13	19	17	34	20	16	21	16	19	27	22	31	13	13	19
Bacteria|NA|Firmicutes|Clostridia|Clostridiales|Peptococcaceae|Desulfosporosinus|Desulfosporosinus acidiphilus	105	99	74	52	58	54	74	52	53	50	101	90	116	98	59	118	74	63	82	73	110	39	30	77
Bacteria|NA|Firmicutes|Clostridia|Clostridiales|Peptococcaceae|Desulfosporosinus|Desulfosporosinus orientis	51	52	34	20	32	29	29	30	36	38	41	31	24	42	31	58	16	33	47	27	35	26	12	28
Bacteria|NA|Firmicutes|Clostridia|Clostridiales|Peptococcaceae|Desulfosporosinus|Desulfosporosinus meridiei	41	22	10	15	14	9	15	9	19	17	16	11	22	50	9	34	22	14	29	13	20	15	12	22
Bacteria|NA|Firmicutes|Clostridia|Clostridiales|Peptococcaceae|Desulfosporosinus|Desulfosporosinus youngiae	29	31	30	21	26	31	27	15	31	20	52	31	33	23	23	34	13	33	30	19	25	10	6	13
Bacteria|NA|Firmicutes|Clostridia|Clostridiales|Peptococcaceae|Dehalobacterium|Dehalobacterium formicoaceticum	249	120	127	86	211	112	68	153	119	96	160	128	120	110	172	118	71	142	90	145	164	64	79	73
Bacteria|NA|Firmicutes|Clostridia|Clostridiales|Peptococcaceae|Syntrophobotulus|Syntrophobotulus glycolicus	248	118	177	95	73	103	100	110	97	113	151	162	170	124	109	129	66	134	162	165	197	94	60	76
Bacteria|NA|Firmicutes|Clostridia|Clostridiales|Peptococcaceae|Desulfofarcimen|Desulfofarcimen acetoxidans	245	109	99	87	99	59	74	70	108	81	96	103	116	110	80	133	67	80	97	111	180	74	65	95
Bacteria|NA|Firmicutes|Clostridia|Clostridiales|Peptococcaceae|Desulfallas|Desulfallas gibsoniae	225	116	108	67	50	69	82	73	86	88	102	98	132	157	90	130	93	98	76	104	84	73	65	78
Bacteria|NA|Firmicutes|Clostridia|Clostridiales|Peptococcaceae|Dehalobacter|Dehalobacter restrictus	22	8	11	5	10	11	6	5	7	8	14	14	13	5	7	8	5	14	10	7	8	8	4	6
Bacteria|NA|Firmicutes|Clostridia|Clostridiales|Peptococcaceae|Dehalobacter|Dehalobacter sp. CF	3	0	0	0	2	0	0	0	0	0	3	2	0	3	4	1	0	1	0	1	3	0	0	0
Bacteria|NA|Firmicutes|Clostridia|Clostridiales|Syntrophomonadaceae	15	4	6	3	18	3	10	8	14	7	13	3	8	5	11	9	4	12	7	10	4	4	3	2
Bacteria|NA|Firmicutes|Clostridia|Clostridiales|Syntrophomonadaceae|Syntrophothermus|Syntrophothermus lipocalidus	66	53	59	42	59	32	38	57	53	40	59	59	43	39	53	51	27	60	49	39	62	36	24	22
Bacteria|NA|Firmicutes|Clostridia|Thermoanaerobacterales	101	50	41	32	46	43	35	46	39	33	56	52	56	54	57	60	20	50	26	57	45	27	29	33
Bacteria|NA|Firmicutes|Clostridia|Thermoanaerobacterales|Thermoanaerobacteraceae	82	31	49	16	28	34	26	28	33	21	72	44	50	40	57	55	16	57	39	53	61	24	15	26
Bacteria|NA|Firmicutes|Clostridia|Thermoanaerobacterales|Thermoanaerobacteraceae|Ammonifex|Ammonifex degensii	363	179	250	131	116	104	137	129	155	143	224	208	213	119	132	202	161	112	122	137	197	100	113	141
Bacteria|NA|Firmicutes|Clostridia|Thermoanaerobacterales|Thermoanaerobacteraceae|Moorella|Moorella thermoacetica	125	105	56	76	59	81	62	64	66	81	107	81	134	90	74	85	71	89	77	96	82	51	45	72
Bacteria|NA|Firmicutes|Clostridia|Thermoanaerobacterales|Thermoanaerobacteraceae|Caldanaerobacter|Caldanaerobacter subterraneus	253	104	144	69	84	46	83	87	98	86	95	98	129	83	69	155	57	111	83	106	163	54	54	76
Bacteria|NA|Firmicutes|Clostridia|Thermoanaerobacterales|Thermoanaerobacteraceae|Thermacetogenium|Thermacetogenium phaeum	116	42	40	22	50	35	33	31	55	42	40	50	60	51	59	52	35	55	40	54	59	37	21	31
Bacteria|NA|Firmicutes|Clostridia|Thermoanaerobacterales|Thermoanaerobacteraceae|Thermoanaerobacter	30	30	29	20	24	44	40	27	24	18	54	39	57	34	42	37	20	38	38	40	43	22	10	25
Bacteria|NA|Firmicutes|Clostridia|Thermoanaerobacterales|Thermoanaerobacteraceae|Thermoanaerobacter|Thermoanaerobacter wiegelii	55	112	86	57	47	38	77	30	61	82	65	68	113	11	40	162	54	44	81	88	92	32	23	65
Bacteria|NA|Firmicutes|Clostridia|Thermoanaerobacterales|Thermoanaerobacteraceae|Thermoanaerobacter|Thermoanaerobacter kivui	14	2	5	6	13	4	6	12	6	10	21	6	12	9	10	5	5	11	8	30	10	9	4	9
Bacteria|NA|Firmicutes|Clostridia|Thermoanaerobacterales|Thermoanaerobacteraceae|Thermoanaerobacter|Thermoanaerobacter siderophilus	8	1	1	0	4	3	2	0	1	0	7	1	3	1	4	4	0	2	1	2	0	2	3	3
Bacteria|NA|Firmicutes|Clostridia|Thermoanaerobacterales|Thermoanaerobacteraceae|Thermoanaerobacter|Thermoanaerobacter italicus	5	3	2	1	7	1	2	3	6	3	3	4	2	1	5	5	2	1	2	2	5	4	1	0
Bacteria|NA|Firmicutes|Clostridia|Thermoanaerobacterales|Thermoanaerobacteraceae|Tepidanaerobacter|Tepidanaerobacter acetatoxydans	100	55	45	34	23	50	28	45	52	39	69	46	62	104	55	46	24	35	50	54	80	34	16	43
Bacteria|NA|Firmicutes|Clostridia|Thermoanaerobacterales|Thermoanaerobacteraceae|Thermanaeromonas|Thermanaeromonas toyohensis	79	80	149	207	45	113	127	46	48	152	133	264	96	227	38	111	429	36	74	58	29	78	309	228
Bacteria|NA|Firmicutes|Clostridia|Thermoanaerobacterales|Thermoanaerobacteraceae|Carboxydothermus|Carboxydothermus hydrogenoformans	43	26	13	30	14	10	11	22	11	12	15	21	35	38	24	29	23	32	19	16	22	18	28	23
Bacteria|NA|Firmicutes|Clostridia|Thermoanaerobacterales|Thermoanaerobacterales Family III. Incertae Sedis	1	0	0	0	0	0	1	0	0	1	1	1	0	0	1	0	0	0	0	1	1	0	0	2
Bacteria|NA|Firmicutes|Clostridia|Thermoanaerobacterales|Thermoanaerobacterales Family III. Incertae Sedis|Thermoanaerobacterium|Thermoanaerobacterium xylanolyticum	214	99	112	56	74	72	61	109	88	51	113	74	119	164	119	67	51	96	94	108	86	40	51	62
Bacteria|NA|Firmicutes|Clostridia|Thermoanaerobacterales|Thermoanaerobacterales Family III. Incertae Sedis|Thermoanaerobacterium|Thermoanaerobacterium thermosaccharolyticum	39	25	26	12	30	19	19	17	32	12	25	21	43	32	28	20	20	26	20	26	12	14	8	8
Bacteria|NA|Firmicutes|Clostridia|Thermoanaerobacterales|Thermoanaerobacterales Family III. Incertae Sedis|Caldicellulosiruptor	111	65	63	48	67	48	52	36	82	75	68	67	77	61	46	63	56	61	66	89	87	45	45	54
Bacteria|NA|Firmicutes|Clostridia|Thermoanaerobacterales|Thermoanaerobacterales Family III. Incertae Sedis|Caldicellulosiruptor|Caldicellulosiruptor owensensis	22	1	5	11	11	9	6	6	2	10	15	8	11	3	18	8	3	8	9	18	9	8	10	4
Bacteria|NA|Firmicutes|Clostridia|Thermoanaerobacterales|Thermoanaerobacterales Family III. Incertae Sedis|Caldicellulosiruptor|Caldicellulosiruptor kristjanssonii	8	3	1	2	3	0	4	2	2	3	2	2	0	3	0	1	1	0	2	3	3	2	3	1
Bacteria|NA|Firmicutes|Clostridia|Thermoanaerobacterales|Thermoanaerobacterales Family III. Incertae Sedis|Caldicellulosiruptor|Caldicellulosiruptor hydrothermalis	6	2	5	3	2	2	7	4	7	5	7	3	2	4	2	0	2	5	4	0	8	1	7	3
Bacteria|NA|Firmicutes|Clostridia|Thermoanaerobacterales|Thermoanaerobacterales Family III. Incertae Sedis|Caldicellulosiruptor|Caldicellulosiruptor obsidiansis	5	5	2	5	4	0	3	3	6	4	2	4	6	20	7	3	6	3	7	6	6	13	4	4
Bacteria|NA|Firmicutes|Clostridia|Thermoanaerobacterales|Thermoanaerobacterales Family III. Incertae Sedis|Caldicellulosiruptor|Caldicellulosiruptor bescii	2	4	0	1	1	5	2	2	1	4	2	2	4	2	3	2	3	3	4	3	4	5	2	2
Bacteria|NA|Firmicutes|Clostridia|Thermoanaerobacterales|Thermoanaerobacterales Family III. Incertae Sedis|Caldicellulosiruptor|Caldicellulosiruptor kronotskyensis	1	0	4	0	7	2	4	5	3	4	0	0	6	5	5	3	0	2	0	5	3	0	1	2
Bacteria|NA|Firmicutes|Clostridia|Thermoanaerobacterales|Thermoanaerobacterales Family III. Incertae Sedis|Thermosediminibacter|Thermosediminibacter oceani	116	73	72	63	45	37	44	29	39	46	43	63	70	144	45	100	90	53	37	74	34	47	32	99
Bacteria|NA|Firmicutes|Clostridia|Thermoanaerobacterales|Thermoanaerobacterales Family IV. Incertae Sedis|Mahella|Mahella australiensis	127	46	62	28	40	45	37	58	55	43	84	74	70	43	85	66	21	120	72	62	83	38	20	32
Bacteria|NA|Firmicutes|Clostridia|Thermoanaerobacterales|Thermodesulfobiaceae|Thermodesulfobium	96	52	72	60	62	56	52	50	35	55	56	56	108	45	52	44	32	42	58	87	62	44	27	33
Bacteria|NA|Firmicutes|Clostridia|Thermoanaerobacterales|Thermodesulfobiaceae|Thermodesulfobium|Thermodesulfobium acidiphilum	20	4	16	5	5	4	13	5	3	3	10	7	6	12	8	3	5	11	4	10	2	11	1	4
Bacteria|NA|Firmicutes|Clostridia|Thermoanaerobacterales|Thermodesulfobiaceae|Thermodesulfobium|Thermodesulfobium narugense	6	6	4	1	12	3	5	3	2	4	13	6	11	3	8	8	1	3	8	1	4	1	4	2
Bacteria|NA|Firmicutes|Clostridia|Halanaerobiales|Halanaerobiaceae	8	3	2	4	2	3	9	4	3	1	3	7	2	11	2	3	1	3	0	3	1	3	5	3
Bacteria|NA|Firmicutes|Clostridia|Halanaerobiales|Halanaerobiaceae|Halothermothrix|Halothermothrix orenii	89	58	32	36	24	20	42	20	35	35	29	38	38	106	34	80	63	39	27	31	40	28	54	70
Bacteria|NA|Firmicutes|Clostridia|Halanaerobiales|Halanaerobiaceae|Halanaerobium	3	2	1	6	9	4	0	4	35	12	7	4	10	2	8	0	7	4	3	18	6	7	1	0
Bacteria|NA|Firmicutes|Clostridia|Halanaerobiales|Halanaerobiaceae|Halanaerobium|Halanaerobium hydrogeniformans	6	10	11	4	7	9	7	9	14	6	14	14	15	5	3	4	4	7	8	11	9	5	8	14
Bacteria|NA|Firmicutes|Clostridia|Halanaerobiales|Halobacteroidaceae	2	0	0	1	0	0	0	0	1	1	0	0	0	0	0	2	0	0	0	0	0	0	0	0
Bacteria|NA|Firmicutes|Clostridia|Halanaerobiales|Halobacteroidaceae|Halobacteroides|Halobacteroides halobius	28	17	25	16	18	14	10	29	28	21	20	27	24	27	19	31	12	13	15	9	24	17	15	14
Bacteria|NA|Firmicutes|Bacilli|Lactobacillales|Lactobacillaceae	552	458	2460	1658	81	970	478	621	772	289	2026	919	844	5914	1370	376	287	4448	5600	1501	1055	373	267	723
Bacteria|NA|Firmicutes|Bacilli|Lactobacillales|Lactobacillaceae|Lactobacillus|Lactobacillus plantarum	6626	2579	13918	20841	1037	10189	5451	9614	6908	1342	16769	10857	10466	86778	22274	7736	1410	15299	21476	5410	6459	3264	1968	8546
Bacteria|NA|Firmicutes|Bacilli|Lactobacillales|Lactobacillaceae|Lactobacillus|Lactobacillus acetotolerans	1271	1776	9025	1619	99	2323	450	494	1855	238	13578	722	825	5076	925	1743	680	5080	6026	1715	2419	1016	863	670
Bacteria|NA|Firmicutes|Bacilli|Lactobacillales|Lactobacillaceae|Lactobacillus|Lactobacillus crispatus	1098	1366	3672	109	548	2783	50	63	2000	53	32663	101	68	197	71	965	2163	2976	6935	2474	6860	1337	3075	76
Bacteria|NA|Firmicutes|Bacilli|Lactobacillales|Lactobacillaceae|Lactobacillus|Lactobacillus coryniformis	680	684	4471	6106	90	1380	1535	2209	1097	810	2955	3151	2852	20781	4388	492	370	5333	6118	1785	1090	554	380	2648
Bacteria|NA|Firmicutes|Bacilli|Lactobacillales|Lactobacillaceae|Lactobacillus|Lactobacillus buchneri	491	328	1340	574	24	753	206	207	559	156	1344	331	330	2034	403	410	170	3911	4479	1680	748	292	175	269
Bacteria|NA|Firmicutes|Bacilli|Lactobacillales|Lactobacillaceae|Lactobacillus|Lactobacillus delbrueckii	482	259	582	245	120	134	156	146	227	152	495	205	219	562	192	273	310	335	382	292	357	116	178	286
Bacteria|NA|Firmicutes|Bacilli|Lactobacillales|Lactobacillaceae|Lactobacillus|Lactobacillus helveticus	445	464	1751	5086	121	865	1368	1781	797	1228	8349	3579	3868	20666	4744	313	652	1360	1769	1006	2450	355	973	2163
Bacteria|NA|Firmicutes|Bacilli|Lactobacillales|Lactobacillaceae|Lactobacillus|Lactobacillus brevis	444	427	1077	3820	61	1045	1116	1668	925	691	958	2073	2000	13148	3165	327	143	1559	2197	483	523	341	136	1793
Bacteria|NA|Firmicutes|Bacilli|Lactobacillales|Lactobacillaceae|Lactobacillus|Lactobacillus pentosus	405	1334	854	4582	61	2387	1206	1558	1549	500	752	2438	2293	16542	3578	294	98	685	549	173	324	967	129	1955
Bacteria|NA|Firmicutes|Bacilli|Lactobacillales|Lactobacillaceae|Lactobacillus|Lactobacillus paracasei	179	144	863	500	47	291	151	206	240	70	663	317	300	1859	420	138	98	1114	1442	346	374	111	71	245
Bacteria|NA|Firmicutes|Bacilli|Lactobacillales|Lactobacillaceae|Lactobacillus|Lactobacillus casei	71	63	98	172	20	93	40	54	82	27	143	106	90	614	123	58	34	205	246	85	66	32	25	95
Bacteria|NA|Firmicutes|Bacilli|Lactobacillales|Lactobacillaceae|Lactobacillus|Lactobacillus sakei	290	171	907	556	50	360	159	211	573	80	752	292	273	1972	427	211	117	1308	1763	467	406	146	98	233
Bacteria|NA|Firmicutes|Bacilli|Lactobacillales|Lactobacillaceae|Lactobacillus|Lactobacillus curvatus	257	150	295	326	67	307	85	158	401	51	291	769	178	1450	251	193	82	673	861	189	251	145	44	170
Bacteria|NA|Firmicutes|Bacilli|Lactobacillales|Lactobacillaceae|Lactobacillus|Lactobacillus reuteri	192	99	191	86	67	59	39	41	127	49	190	84	103	216	56	130	62	158	155	104	198	54	61	79
Bacteria|NA|Firmicutes|Bacilli|Lactobacillales|Lactobacillaceae|Lactobacillus|Lactobacillus backii	182	114	330	233	35	251	72	99	209	36	305	140	141	740	195	105	58	559	700	184	128	95	34	92
Bacteria|NA|Firmicutes|Bacilli|Lactobacillales|Lactobacillaceae|Lactobacillus|Lactobacillus amylovorus	179	207	591	73	72	474	32	29	312	26	3316	36	41	183	47	146	292	302	484	209	930	221	384	37
Bacteria|NA|Firmicutes|Bacilli|Lactobacillales|Lactobacillaceae|Lactobacillus|Lactobacillus fermentum	175	118	604	326	30	275	97	137	234	68	731	154	177	1062	199	127	93	755	925	267	329	122	102	177
Bacteria|NA|Firmicutes|Bacilli|Lactobacillales|Lactobacillaceae|Lactobacillus|Lactobacillus murinus	164	84	86	41	48	18	40	28	61	63	41	51	63	58	39	80	42	47	32	61	79	32	52	47
Bacteria|NA|Firmicutes|Bacilli|Lactobacillales|Lactobacillaceae|Lactobacillus|Lactobacillus heilongjiangensis	134	54	41	23	41	39	40	27	46	38	39	21	34	51	32	63	32	45	171	38	72	30	24	42
Bacteria|NA|Firmicutes|Bacilli|Lactobacillales|Lactobacillaceae|Lactobacillus|Lactobacillus ruminis	94	84	51	52	48	40	79	43	44	44	46	28	72	85	55	89	82	46	86	71	95	62	41	107
Bacteria|NA|Firmicutes|Bacilli|Lactobacillales|Lactobacillaceae|Lactobacillus|Lactobacillus hokkaidonensis	93	28	134	100	17	78	40	50	43	20	118	37	51	302	71	56	20	241	278	76	66	41	19	49
Bacteria|NA|Firmicutes|Bacilli|Lactobacillales|Lactobacillaceae|Lactobacillus|Lactobacillus acidipiscis	86	79	467	114	16	119	51	38	112	42	886	132	54	399	88	50	230	406	1646	145	481	61	227	67
Bacteria|NA|Firmicutes|Bacilli|Lactobacillales|Lactobacillaceae|Lactobacillus|Lactobacillus gallinarum	78	37	141	104	38	54	61	43	73	57	238	92	86	330	87	52	27	147	217	75	100	46	43	53
Bacteria|NA|Firmicutes|Bacilli|Lactobacillales|Lactobacillaceae|Lactobacillus|Lactobacillus sanfranciscensis	77	71	167	125	24	75	56	61	87	62	129	83	97	341	88	88	34	278	328	133	83	46	22	56
Bacteria|NA|Firmicutes|Bacilli|Lactobacillales|Lactobacillaceae|Lactobacillus|Lactobacillus oligofermentans	75	32	72	34	26	37	30	21	53	25	40	33	40	122	48	57	30	70	85	52	69	23	35	42
Bacteria|NA|Firmicutes|Bacilli|Lactobacillales|Lactobacillaceae|Lactobacillus|Lactobacillus gasseri	60	149	1013	8543	25	346	2126	2017	193	603	7805	5031	5214	16984	6301	74	459	159881	151476	50821	1483	134	1022	2951
Bacteria|NA|Firmicutes|Bacilli|Lactobacillales|Lactobacillaceae|Lactobacillus|Lactobacillus rhamnosus	59	32	143	76	16	59	33	42	36	15	198	49	51	284	55	39	63	194	258	66	168	18	47	37
Bacteria|NA|Firmicutes|Bacilli|Lactobacillales|Lactobacillaceae|Lactobacillus|Lactobacillus johnsonii	49	51	98	114	31	65	32	50	53	38	613	89	107	207	100	48	62	1258	1266	458	164	37	82	52
Bacteria|NA|Firmicutes|Bacilli|Lactobacillales|Lactobacillaceae|Lactobacillus|Lactobacillus paracollinoides	47	29	171	126	9	84	31	55	77	26	134	69	75	390	93	29	22	528	607	174	84	33	15	60
Bacteria|NA|Firmicutes|Bacilli|Lactobacillales|Lactobacillaceae|Lactobacillus|Lactobacillus parabuchneri	40	76	78	198	11	122	50	63	90	44	136	93	92	554	132	37	9	1627	1923	762	51	39	27	66
Bacteria|NA|Firmicutes|Bacilli|Lactobacillales|Lactobacillaceae|Lactobacillus|Lactobacillus zymae	38	16	42	19	12	16	21	10	29	22	29	30	25	51	12	20	9	42	53	22	43	17	9	12
Bacteria|NA|Firmicutes|Bacilli|Lactobacillales|Lactobacillaceae|Lactobacillus|Lactobacillus alimentarius	38	40	134	47	7	59	41	18	48	25	129	32	29	164	28	31	15	163	574	58	280	42	12	28
Bacteria|NA|Firmicutes|Bacilli|Lactobacillales|Lactobacillaceae|Lactobacillus|Lactobacillus lindneri	37	22	81	44	15	24	30	18	23	16	70	31	37	135	29	17	10	114	138	51	38	19	10	17
Bacteria|NA|Firmicutes|Bacilli|Lactobacillales|Lactobacillaceae|Lactobacillus|Lactobacillus jensenii	33	15	15	25	25	27	22	10	31	29	43	13	16	33	20	22	25	39	25	29	15	17	18	16
Bacteria|NA|Firmicutes|Bacilli|Lactobacillales|Lactobacillaceae|Lactobacillus|Lactobacillus mucosae	33	45	37	39	11	35	47	35	25	33	43	58	46	163	50	33	13	82	53	37	21	23	11	41
Bacteria|NA|Firmicutes|Bacilli|Lactobacillales|Lactobacillaceae|Lactobacillus|Lactobacillus kefiranofaciens	30	19	66	68	17	32	29	24	43	33	300	47	45	221	62	26	31	184	243	91	55	16	27	36
Bacteria|NA|Firmicutes|Bacilli|Lactobacillales|Lactobacillaceae|Lactobacillus|Lactobacillus paraplantarum	28	37	162	260	9	69	92	98	45	28	100	155	136	920	242	31	19	100	134	37	44	22	10	138
Bacteria|NA|Firmicutes|Bacilli|Lactobacillales|Lactobacillaceae|Lactobacillus|Lactobacillus amylolyticus	23	40	101	29	5	26	11	19	29	5	135	40	27	100	35	20	13	60	74	26	41	19	24	26
Bacteria|NA|Firmicutes|Bacilli|Lactobacillales|Lactobacillaceae|Lactobacillus|Lactobacillus crustorum	23	19	89	51	10	38	20	23	41	12	65	43	38	178	35	21	13	109	150	48	43	33	11	27
Bacteria|NA|Firmicutes|Bacilli|Lactobacillales|Lactobacillaceae|Lactobacillus|Lactobacillus amylophilus	22	15	31	19	20	15	19	23	18	6	34	34	22	54	20	16	8	57	63	33	33	15	9	11
Bacteria|NA|Firmicutes|Bacilli|Lactobacillales|Lactobacillaceae|Lactobacillus|Lactobacillus sp. CBA3606	20	7	33	27	1	8	7	12	6	4	43	13	16	99	17	7	3	70	104	13	10	6	3	16
Bacteria|NA|Firmicutes|Bacilli|Lactobacillales|Lactobacillaceae|Lactobacillus|Lactobacillus acidophilus	19	13	37	22	11	21	8	9	18	15	72	13	11	30	15	17	12	19	24	12	32	17	10	9
Bacteria|NA|Firmicutes|Bacilli|Lactobacillales|Lactobacillaceae|Lactobacillus|Lactobacillus farciminis	15	37	35	39	8	69	16	12	56	19	95	28	15	77	15	14	12	454	310	174	35	44	10	15
Bacteria|NA|Firmicutes|Bacilli|Lactobacillales|Lactobacillaceae|Lactobacillus|Lactobacillus apis	13	7	13	17	22	8	15	14	10	12	24	15	20	25	16	14	10	14	21	5	16	6	8	6
Bacteria|NA|Firmicutes|Bacilli|Lactobacillales|Lactobacillaceae|Lactobacillus|Lactobacillus fuchuensis	13	16	7	8	9	3	3	6	20	1	4	12	8	13	8	10	9	7	8	11	15	8	6	1
Bacteria|NA|Firmicutes|Bacilli|Lactobacillales|Lactobacillaceae|Lactobacillus|Lactobacillus kullabergensis	13	8	15	15	12	13	32	12	31	37	29	23	19	8	15	6	11	49	22	36	20	13	10	7
Bacteria|NA|Firmicutes|Bacilli|Lactobacillales|Lactobacillaceae|Lactobacillus|Lactobacillus allii	13	9	13	15	23	15	15	15	19	14	27	12	14	45	16	14	21	33	63	15	21	5	4	5
Bacteria|NA|Firmicutes|Bacilli|Lactobacillales|Lactobacillaceae|Lactobacillus|Lactobacillus agilis	11	16	20	27	8	16	11	18	15	11	29	13	17	11	16	22	13	11	22	26	7	13	12	10
Bacteria|NA|Firmicutes|Bacilli|Lactobacillales|Lactobacillaceae|Lactobacillus|Lactobacillus koreensis	10	24	12	13	3	10	11	9	17	6	22	8	8	147	11	52	10	56	87	24	27	8	12	24
Bacteria|NA|Firmicutes|Bacilli|Lactobacillales|Lactobacillaceae|Lactobacillus|Lactobacillus sp. D1501	8	9	48	40	3	36	17	29	11	5	44	20	43	174	38	10	4	82	87	23	16	6	4	22
Bacteria|NA|Firmicutes|Bacilli|Lactobacillales|Lactobacillaceae|Lactobacillus|Lactobacillus sp. CBA3605	5	2	9	16	0	10	5	5	8	1	13	9	11	52	11	3	9	17	33	13	7	6	4	5
Bacteria|NA|Firmicutes|Bacilli|Lactobacillales|Lactobacillaceae|Lactobacillus|Lactobacillus curieae	5	9	10	8	9	21	7	15	20	6	24	15	19	23	12	5	4	117	122	69	18	6	3	1
Bacteria|NA|Firmicutes|Bacilli|Lactobacillales|Lactobacillaceae|Pediococcus|Pediococcus pentosaceus	19398	15609	118544	61425	2692	33846	16998	24469	32882	9578	90555	32535	28293	206192	48459	13112	13521	164108	191817	47267	52146	12897	11476	24753
Bacteria|NA|Firmicutes|Bacilli|Lactobacillales|Lactobacillaceae|Pediococcus|Pediococcus acidilactici	140	105	608	424	38	205	115	177	220	74	489	202	229	1373	342	106	74	740	901	304	324	91	78	177
Bacteria|NA|Firmicutes|Bacilli|Lactobacillales|Lactobacillaceae|Pediococcus|Pediococcus claussenii	61	44	266	176	9	103	51	64	102	42	177	80	88	544	121	38	29	382	488	165	112	53	25	92
Bacteria|NA|Firmicutes|Bacilli|Lactobacillales|Lactobacillaceae|Pediococcus|Pediococcus damnosus	35	30	136	108	9	56	35	40	49	21	110	53	55	379	91	27	18	259	326	122	68	32	11	57
Bacteria|NA|Firmicutes|Bacilli|Lactobacillales|Lactobacillaceae|Pediococcus|Pediococcus inopinatus	15	16	77	39	6	27	10	18	50	11	42	30	10	164	43	12	8	141	175	49	43	14	7	26
Bacteria|NA|Firmicutes|Bacilli|Lactobacillales|Leuconostocaceae	106	63	400	229	6	158	85	99	134	45	310	139	104	813	203	68	43	615	770	169	165	68	36	96
Bacteria|NA|Firmicutes|Bacilli|Lactobacillales|Leuconostocaceae|Weissella	79	47	234	141	23	65	50	63	67	54	152	96	56	517	92	48	75	415	411	123	97	34	38	101
Bacteria|NA|Firmicutes|Bacilli|Lactobacillales|Leuconostocaceae|Weissella|Weissella cibaria	5241	2380	13227	13324	677	6007	3434	5069	6223	1716	8967	6407	6252	48511	9796	2870	2270	10428	9713	2884	5833	2292	1397	5917
Bacteria|NA|Firmicutes|Bacilli|Lactobacillales|Leuconostocaceae|Weissella|Weissella paramesenteroides	2618	1563	12563	6074	366	3308	2021	2635	3200	1267	8518	3410	2769	21378	4854	1534	1998	22712	24018	6538	6318	1249	1341	3017
Bacteria|NA|Firmicutes|Bacilli|Lactobacillales|Leuconostocaceae|Weissella|Weissella jogaejeotgali	638	491	4112	1456	75	926	482	624	899	285	2710	831	716	4991	1231	428	496	8727	10385	2516	1683	401	348	660
Bacteria|NA|Firmicutes|Bacilli|Lactobacillales|Leuconostocaceae|Weissella|Weissella viridescens	19	11	38	35	7	19	21	17	14	5	53	15	23	107	37	12	28	92	124	35	18	13	10	17
Bacteria|NA|Firmicutes|Bacilli|Lactobacillales|Leuconostocaceae|Weissella|Weissella koreensis	15	5	34	24	2	25	6	14	19	9	26	25	8	90	24	12	9	92	99	26	15	4	4	17
Bacteria|NA|Firmicutes|Bacilli|Lactobacillales|Leuconostocaceae|Weissella|Weissella ceti	14	10	10	13	15	9	11	8	13	13	22	11	12	11	13	15	18	37	20	22	12	8	8	6
Bacteria|NA|Firmicutes|Bacilli|Lactobacillales|Leuconostocaceae|Leuconostoc	303	161	536	365	52	237	109	131	221	69	419	224	164	1265	283	211	83	863	983	274	227	108	69	179
Bacteria|NA|Firmicutes|Bacilli|Lactobacillales|Leuconostocaceae|Leuconostoc|Leuconostoc mesenteroides	7392	1616	529	2995	94	2740	1021	1269	2239	854	491	2183	1974	15504	2667	4512	107	2081	3534	760	314	908	70	1616
Bacteria|NA|Firmicutes|Bacilli|Lactobacillales|Leuconostocaceae|Leuconostoc|Leuconostoc carnosum	276	68	15	102	7	98	23	36	69	39	26	75	61	439	81	165	14	33	75	20	12	38	7	34
Bacteria|NA|Firmicutes|Bacilli|Lactobacillales|Leuconostocaceae|Leuconostoc|Leuconostoc citreum	92	66	412	217	15	146	85	94	134	44	274	133	128	870	168	74	52	766	947	215	177	64	48	79
Bacteria|NA|Firmicutes|Bacilli|Lactobacillales|Leuconostocaceae|Leuconostoc|Leuconostoc gelidum	85	39	32	30	8	36	18	11	38	23	27	33	29	160	30	50	13	56	78	31	43	20	7	26
Bacteria|NA|Firmicutes|Bacilli|Lactobacillales|Leuconostocaceae|Leuconostoc|Leuconostoc kimchii	62	43	233	177	8	82	50	77	80	28	162	90	79	639	129	47	23	317	474	102	119	33	27	77
Bacteria|NA|Firmicutes|Bacilli|Lactobacillales|Leuconostocaceae|Leuconostoc|Leuconostoc suionicum	55	29	84	78	2	55	14	28	38	11	54	39	41	272	71	27	11	90	130	26	28	13	9	35
Bacteria|NA|Firmicutes|Bacilli|Lactobacillales|Leuconostocaceae|Leuconostoc|Leuconostoc lactis	15	12	19	37	1	14	10	12	7	2	25	8	12	99	22	9	3	46	51	14	15	5	1	11
Bacteria|NA|Firmicutes|Bacilli|Lactobacillales|Leuconostocaceae|Leuconostoc|Leuconostoc garlicum	8	4	13	18	2	11	1	7	12	8	20	15	2	59	14	9	12	34	27	10	1	3	0	4
Bacteria|NA|Firmicutes|Bacilli|Lactobacillales|Leuconostocaceae|Leuconostoc|Leuconostoc sp. C2	2	2	3	0	0	0	2	0	2	1	0	0	0	1	0	2	2	1	1	0	2	0	1	0
Bacteria|NA|Firmicutes|Bacilli|Lactobacillales|Leuconostocaceae|Oenococcus	44	41	32	57	43	42	41	31	64	76	59	46	45	16	64	35	24	46	45	48	50	60	43	26
Bacteria|NA|Firmicutes|Bacilli|Lactobacillales|Leuconostocaceae|Oenococcus|Oenococcus oeni	18	10	22	16	10	11	10	7	11	4	16	8	7	21	14	10	5	29	44	24	16	11	1	2
Bacteria|NA|Firmicutes|Bacilli|Lactobacillales|Leuconostocaceae|Oenococcus|Oenococcus kitaharae	15	9	4	3	16	7	9	8	4	6	10	9	6	16	12	13	8	9	12	15	9	13	10	9
Bacteria|NA|Firmicutes|Bacilli|Lactobacillales|Streptococcaceae	67	27	49	50	33	47	18	40	48	29	51	51	43	147	45	65	16	72	50	43	70	28	30	35
Bacteria|NA|Firmicutes|Bacilli|Lactobacillales|Streptococcaceae|Streptococcus|Streptococcus gallolyticus	1053	21	151	66	26	101	16	7	79	112	95	17	18	250	19	55	33	53	63	134	103	8	5	96
Bacteria|NA|Firmicutes|Bacilli|Lactobacillales|Streptococcaceae|Streptococcus|Streptococcus pasteurianus	170	10	21	13	4	13	9	1	19	20	22	18	5	96	2	21	29	11	15	26	20	10	18	20
Bacteria|NA|Firmicutes|Bacilli|Lactobacillales|Streptococcaceae|Streptococcus|Streptococcus anginosus	66	31	25	21	27	22	19	23	19	22	40	19	14	53	18	17	12	38	40	22	36	28	11	18
Bacteria|NA|Firmicutes|Bacilli|Lactobacillales|Streptococcaceae|Streptococcus|Streptococcus constellatus	10	2	2	2	1	10	5	3	7	4	5	3	0	5	1	1	5	2	3	6	1	1	2	6
Bacteria|NA|Firmicutes|Bacilli|Lactobacillales|Streptococcaceae|Streptococcus|Streptococcus intermedius	9	4	3	6	11	4	0	5	5	6	8	7	6	14	8	4	5	13	4	9	16	7	3	18
Bacteria|NA|Firmicutes|Bacilli|Lactobacillales|Streptococcaceae|Streptococcus|Streptococcus sobrinus	78	21	44	13	18	20	18	25	21	23	43	21	22	72	16	14	8	41	28	41	58	17	15	10
Bacteria|NA|Firmicutes|Bacilli|Lactobacillales|Streptococcaceae|Streptococcus|Streptococcus iniae	60	18	9	1	20	31	3	3	13	3	4	8	8	15	8	25	5	6	6	16	12	21	8	3
Bacteria|NA|Firmicutes|Bacilli|Lactobacillales|Streptococcaceae|Streptococcus|Streptococcus sanguinis	40	15	17	14	10	18	14	14	20	10	31	15	19	24	13	18	9	21	14	33	36	25	4	8
Bacteria|NA|Firmicutes|Bacilli|Lactobacillales|Streptococcaceae|Streptococcus|Streptococcus parasanguinis	21	20	3	23	4	9	7	8	7	8	13	8	10	18	7	14	3	7	3	14	16	10	4	5
Bacteria|NA|Firmicutes|Bacilli|Lactobacillales|Streptococcaceae|Streptococcus|Streptococcus ferus	20	8	18	6	7	5	6	6	3	4	30	4	5	43	12	9	2	12	6	13	15	5	2	1
Bacteria|NA|Firmicutes|Bacilli|Lactobacillales|Streptococcaceae|Streptococcus|Streptococcus lutetiensis	19	3	2	2	3	1	2	1	6	5	3	1	3	11	2	8	4	9	4	14	8	4	1	5
Bacteria|NA|Firmicutes|Bacilli|Lactobacillales|Streptococcaceae|Streptococcus|Streptococcus salivarius	19	7	8	7	23	16	8	6	24	8	16	9	8	14	15	9	6	21	21	22	18	10	4	7
Bacteria|NA|Firmicutes|Bacilli|Lactobacillales|Streptococcaceae|Streptococcus|Streptococcus marmotae	19	8	5	22	6	5	5	6	4	6	11	10	10	38	13	17	10	7	11	11	18	2	4	11
Bacteria|NA|Firmicutes|Bacilli|Lactobacillales|Streptococcaceae|Streptococcus|Streptococcus uberis	18	6	15	7	14	7	10	2	15	9	16	13	8	42	5	6	5	18	11	9	23	7	6	14
Bacteria|NA|Firmicutes|Bacilli|Lactobacillales|Streptococcaceae|Streptococcus|Streptococcus oralis	16	20	7	4	5	8	9	9	7	2	9	10	10	10	12	10	8	5	5	15	9	6	2	2
Bacteria|NA|Firmicutes|Bacilli|Lactobacillales|Streptococcaceae|Streptococcus|Streptococcus porcinus	15	4	11	7	10	7	11	3	9	4	14	8	20	24	9	11	12	14	5	8	12	5	3	8
Bacteria|NA|Firmicutes|Bacilli|Lactobacillales|Streptococcaceae|Streptococcus|Streptococcus sp. I-G2	13	4	6	5	0	0	1	1	5	4	1	5	3	20	0	6	4	1	0	5	9	4	2	6
Bacteria|NA|Firmicutes|Bacilli|Lactobacillales|Streptococcaceae|Streptococcus|Streptococcus mitis	12	21	7	8	8	13	7	9	11	10	18	13	21	15	8	10	13	15	5	14	15	13	10	21
Bacteria|NA|Firmicutes|Bacilli|Lactobacillales|Streptococcaceae|Streptococcus|Streptococcus himalayensis	10	3	9	1	4	5	1	0	1	7	7	3	2	5	3	8	9	6	10	3	5	3	1	3
Bacteria|NA|Firmicutes|Bacilli|Lactobacillales|Streptococcaceae|Streptococcus|Streptococcus merionis	10	4	14	4	8	7	5	2	3	4	12	1	7	28	4	2	7	13	7	12	18	2	6	3
Bacteria|NA|Firmicutes|Bacilli|Lactobacillales|Streptococcaceae|Streptococcus|Streptococcus australis	7	9	6	3	1	5	1	3	3	11	3	7	3	3	5	5	1	3	2	5	11	4	2	2
Bacteria|NA|Firmicutes|Bacilli|Lactobacillales|Streptococcaceae|Streptococcus|Streptococcus cristatus	6	3	4	7	11	3	4	7	7	7	9	7	6	13	12	5	4	12	6	16	19	8	2	0
Bacteria|NA|Firmicutes|Bacilli|Lactobacillales|Streptococcaceae|Streptococcus|Streptococcus sp. oral taxon 431	6	0	4	1	1	1	1	3	3	3	0	2	4	8	0	2	1	6	3	4	9	2	2	2
Bacteria|NA|Firmicutes|Bacilli|Lactobacillales|Streptococcaceae|Streptococcus|Streptococcus pseudopneumoniae	3	0	0	4	3	2	0	0	3	1	5	1	4	7	1	3	4	2	4	6	5	3	4	2
Bacteria|NA|Firmicutes|Bacilli|Lactobacillales|Streptococcaceae|Streptococcus|Streptococcus sp. A12	2	0	2	2	0	0	4	1	0	0	2	2	2	9	2	1	0	1	4	2	2	2	0	1
Bacteria|NA|Firmicutes|Bacilli|Lactobacillales|Streptococcaceae|Streptococcus|Streptococcus sp. NPS 308	2	3	2	2	2	4	2	4	2	2	4	5	3	11	2	5	0	2	3	1	3	5	0	1
Bacteria|NA|Firmicutes|Bacilli|Lactobacillales|Streptococcaceae|Streptococcus|Streptococcus sp. 'group B'	1	0	1	0	0	0	0	0	0	0	0	0	0	1	0	0	0	0	0	0	2	0	0	0
Bacteria|NA|Firmicutes|Bacilli|Lactobacillales|Streptococcaceae|Streptococcus|Streptococcus sp. FDAARGOS_192	1	12	15	21	3	20	10	1	3	15	10	22	10	33	3	7	46	0	5	1	2	6	66	37
Bacteria|NA|Firmicutes|Bacilli|Lactobacillales|Streptococcaceae|Lactococcus	16	16	17	14	20	21	9	24	11	11	19	16	8	34	16	21	4	28	30	12	18	12	6	7
Bacteria|NA|Firmicutes|Bacilli|Lactobacillales|Streptococcaceae|Lactococcus|Lactococcus garvieae	76	25	190	35	21	30	41	24	81	19	132	36	43	100	35	33	49	389	214	122	260	31	20	18
Bacteria|NA|Firmicutes|Bacilli|Lactobacillales|Streptococcaceae|Lactococcus|Lactococcus piscium	30	16	11	27	28	19	4	11	22	15	21	9	16	47	18	13	4	25	30	21	20	19	7	16
Bacteria|NA|Firmicutes|Bacilli|Lactobacillales|Streptococcaceae|Lactococcus|Lactococcus raffinolactis	22	12	20	8	8	16	11	5	15	5	14	10	15	41	17	24	2	15	24	19	11	14	3	16
Bacteria|NA|Firmicutes|Bacilli|Lactobacillales|Enterococcaceae	17	9	30	10	8	5	4	8	17	2	16	9	11	17	8	9	12	34	23	14	16	7	12	2
Bacteria|NA|Firmicutes|Bacilli|Lactobacillales|Enterococcaceae|Enterococcus	128	93	474	73	64	96	42	37	245	43	343	126	88	170	67	72	102	258	462	139	231	85	74	45
Bacteria|NA|Firmicutes|Bacilli|Lactobacillales|Enterococcaceae|Enterococcus|Enterococcus hirae	586	734	8515	300	19	1229	48	127	1169	188	7847	130	98	704	158	277	2209	103	154	42	5197	553	1210	157
Bacteria|NA|Firmicutes|Bacilli|Lactobacillales|Enterococcaceae|Enterococcus|Enterococcus faecium	563	562	4089	654	168	868	229	310	790	282	2725	342	332	1875	523	341	530	790	1168	348	1512	488	395	354
Bacteria|NA|Firmicutes|Bacilli|Lactobacillales|Enterococcaceae|Enterococcus|Enterococcus casseliflavus	136	85	465	55	46	120	9	11	627	8	455	273	36	158	30	33	79	622	1013	187	311	56	82	20
Bacteria|NA|Firmicutes|Bacilli|Lactobacillales|Enterococcaceae|Enterococcus|Enterococcus mundtii	79	47	551	147	13	80	41	51	96	47	678	108	76	354	100	46	191	441	715	149	384	54	96	55
Bacteria|NA|Firmicutes|Bacilli|Lactobacillales|Enterococcaceae|Enterococcus|Enterococcus faecalis	73	50	572	107	25	61	48	43	146	25	404	80	72	258	75	44	140	489	737	129	269	37	81	75
Bacteria|NA|Firmicutes|Bacilli|Lactobacillales|Enterococcaceae|Enterococcus|Enterococcus thailandicus	73	41	25	13	30	27	6	4	57	7	22	21	10	21	8	16	8	41	60	22	43	40	7	2
Bacteria|NA|Firmicutes|Bacilli|Lactobacillales|Enterococcaceae|Enterococcus|Enterococcus sp. FDAARGOS_375	45	26	156	25	17	33	6	5	170	12	110	108	17	74	5	11	29	182	318	51	122	13	17	8
Bacteria|NA|Firmicutes|Bacilli|Lactobacillales|Enterococcaceae|Enterococcus|Enterococcus durans	42	30	114	20	10	52	21	11	62	8	75	20	18	96	27	17	37	122	206	68	64	17	14	23
Bacteria|NA|Firmicutes|Bacilli|Lactobacillales|Enterococcaceae|Enterococcus|Enterococcus sp. CR-Ec1	17	9	152	9	8	19	3	2	60	5	88	35	8	41	11	11	21	68	106	23	69	4	10	5
Bacteria|NA|Firmicutes|Bacilli|Lactobacillales|Enterococcaceae|Enterococcus|Enterococcus sp. FDAARGOS_163	15	12	180	15	4	15	7	6	74	2	90	33	10	31	1	7	20	52	119	18	65	10	16	3
Bacteria|NA|Firmicutes|Bacilli|Lactobacillales|Enterococcaceae|Enterococcus|Enterococcus wangshanyuanii	3	11	14	5	2	5	6	1	10	4	24	7	12	11	4	3	5	31	38	20	13	7	3	3
Bacteria|NA|Firmicutes|Bacilli|Lactobacillales|Enterococcaceae|Vagococcus	10	9	11	10	27	6	15	8	4	11	21	11	15	6	17	9	11	12	11	9	4	10	4	9
Bacteria|NA|Firmicutes|Bacilli|Lactobacillales|Enterococcaceae|Vagococcus|Vagococcus penaei	105	48	58	67	113	50	74	45	59	53	90	75	100	52	66	34	32	85	67	82	51	74	35	53
Bacteria|NA|Firmicutes|Bacilli|Lactobacillales|Enterococcaceae|Vagococcus|Vagococcus teuberi	13	28	18	18	16	9	13	15	24	18	24	19	29	16	5	23	10	21	13	22	26	20	9	10
Bacteria|NA|Firmicutes|Bacilli|Lactobacillales|Enterococcaceae|Tetragenococcus|Tetragenococcus halophilus	76	40	77	34	20	24	44	20	55	31	32	54	37	151	26	52	78	475	138	145	34	23	18	66
Bacteria|NA|Firmicutes|Bacilli|Lactobacillales|Enterococcaceae|Melissococcus|Melissococcus plutonius	71	28	41	33	18	11	13	12	38	27	33	33	37	132	23	62	15	23	14	17	69	24	26	28
Bacteria|NA|Firmicutes|Bacilli|Lactobacillales|Carnobacteriaceae	8	3	1	3	5	2	3	2	12	1	1	0	3	3	6	2	1	0	4	4	7	2	3	1
Bacteria|NA|Firmicutes|Bacilli|Lactobacillales|Carnobacteriaceae|Carnobacterium	97	40	41	16	27	20	31	24	107	23	31	42	98	24	23	41	21	52	40	34	50	30	8	20
Bacteria|NA|Firmicutes|Bacilli|Lactobacillales|Carnobacteriaceae|Carnobacterium|Carnobacterium inhibens	801	275	114	16	502	181	13	42	4829	73	97	62	8	67	11	83	34	92	94	91	413	234	31	11
Bacteria|NA|Firmicutes|Bacilli|Lactobacillales|Carnobacteriaceae|Carnobacterium|Carnobacterium sp. 17-4	91	31	27	10	29	16	14	11	256	17	28	18	10	41	8	39	1	39	26	23	28	15	13	12
Bacteria|NA|Firmicutes|Bacilli|Lactobacillales|Carnobacteriaceae|Carnobacterium|Carnobacterium maltaromaticum	48	18	38	14	16	33	12	14	44	8	15	16	9	46	12	25	5	13	20	16	15	24	4	16
Bacteria|NA|Firmicutes|Bacilli|Lactobacillales|Carnobacteriaceae|Carnobacterium|Carnobacterium sp. CP1	45	13	8	15	15	15	17	7	52	6	12	19	8	19	12	11	4	10	9	13	40	8	17	5
Bacteria|NA|Firmicutes|Bacilli|Lactobacillales|Carnobacteriaceae|Carnobacterium|Carnobacterium divergens	24	10	10	13	11	17	10	13	14	8	15	12	16	39	14	4	4	18	38	9	10	11	6	4
Bacteria|NA|Firmicutes|Bacilli|Lactobacillales|Carnobacteriaceae|Marinilactibacillus|Marinilactibacillus sp. 15R	59	27	39	32	84	34	26	58	66	37	53	54	36	22	38	19	13	54	57	50	61	32	11	13
Bacteria|NA|Firmicutes|Bacilli|Lactobacillales|Carnobacteriaceae|Jeotgalibaca	2	0	0	0	1	0	1	0	2	0	1	1	2	0	0	0	0	0	1	0	3	1	0	0
Bacteria|NA|Firmicutes|Bacilli|Lactobacillales|Carnobacteriaceae|Jeotgalibaca|Jeotgalibaca sp. PTS2502	27	23	23	12	10	49	12	17	77	16	25	15	11	13	17	9	12	17	44	20	43	11	8	9
Bacteria|NA|Firmicutes|Bacilli|Lactobacillales|Carnobacteriaceae|Jeotgalibaca|Jeotgalibaca dankookensis	24	5	11	6	21	6	5	22	25	7	9	16	14	18	15	6	11	13	14	14	16	8	4	4
Bacteria|NA|Firmicutes|Bacilli|Lactobacillales|Aerococcaceae|Aerococcus	211	101	173	84	63	51	62	59	269	97	105	74	102	102	72	118	74	172	250	210	238	50	52	63
Bacteria|NA|Firmicutes|Bacilli|Lactobacillales|Aerococcaceae|Aerococcus|Aerococcus viridans	41	24	215	29	14	43	13	18	135	11	267	12	14	109	22	15	17	843	1440	324	123	16	30	11
Bacteria|NA|Firmicutes|Bacilli|Lactobacillales|Aerococcaceae|Aerococcus|Aerococcus urinaehominis	29	14	8	6	11	9	7	18	17	13	19	17	11	4	93	14	6	9	9	10	7	11	3	10
Bacteria|NA|Firmicutes|Bacilli|Lactobacillales|Aerococcaceae|Aerococcus|Aerococcus urinae	28	12	9	8	12	4	11	9	17	12	15	18	21	14	6	28	12	21	18	24	29	16	7	9
Bacteria|NA|Firmicutes|Bacilli|Lactobacillales|Aerococcaceae|Aerococcus|Aerococcus sanguinicola	26	10	15	18	13	6	10	9	11	17	23	21	22	16	15	17	11	22	13	14	13	12	8	11
Bacteria|NA|Firmicutes|Bacilli|Lactobacillales|Aerococcaceae|Aerococcus|Aerococcus christensenii	15	19	7	13	7	8	2	8	8	3	9	10	8	27	8	14	9	18	8	17	12	5	5	7
Bacteria|NA|Firmicutes|Bacilli|Lactobacillales|NA|NA|Lactobacillales bacterium	29	12	17	12	21	18	14	21	22	17	32	20	35	9	38	26	10	29	38	39	18	22	14	6
Bacteria|NA|Firmicutes|Bacilli|Bacillales|Staphylococcaceae	48	61	42	22	21	12	8	17	35	10	32	22	39	47	21	25	6	41	64	48	45	24	12	24
Bacteria|NA|Firmicutes|Bacilli|Bacillales|Staphylococcaceae|Staphylococcus|Staphylococcus saprophyticus	3717	1380	1029	225	213	2840	204	326	2340	163	407	248	248	658	283	1942	183	10753	12187	4522	592	962	142	185
Bacteria|NA|Firmicutes|Bacilli|Bacillales|Staphylococcaceae|Staphylococcus|Staphylococcus carnosus	380	112	1266	1380	34	222	541	1034	211	590	1755	802	403	4591	1093	228	329	5495	5150	2038	1746	67	260	861
Bacteria|NA|Firmicutes|Bacilli|Bacillales|Staphylococcaceae|Staphylococcus|Staphylococcus auricularis	163	309	166	154	96	81	222	124	217	181	202	207	260	97	102	291	130	133	189	199	244	84	99	189
Bacteria|NA|Firmicutes|Bacilli|Bacillales|Staphylococcaceae|Staphylococcus|Staphylococcus equorum	162	28	327	57	13	60	53	55	286	20	748	35	8	320	38	27	187	243	857	176	1400	36	197	53
Bacteria|NA|Firmicutes|Bacilli|Bacillales|Staphylococcaceae|Staphylococcus|Staphylococcus lugdunensis	151	58	102	61	44	14	33	30	63	29	50	49	87	45	27	65	49	66	60	65	92	41	33	47
Bacteria|NA|Firmicutes|Bacilli|Bacillales|Staphylococcaceae|Staphylococcus|Staphylococcus sciuri	71	35	31	19	22	73	23	17	83	15	99	31	29	63	36	24	21	119	188	46	77	41	19	15
Bacteria|NA|Firmicutes|Bacilli|Bacillales|Staphylococcaceae|Staphylococcus|Staphylococcus epidermidis	47	29	53	28	29	38	22	21	41	28	45	45	40	22	29	33	17	212	213	112	51	30	11	17
Bacteria|NA|Firmicutes|Bacilli|Bacillales|Staphylococcaceae|Staphylococcus|Staphylococcus xylosus	47	32	106	22	27	47	41	37	79	26	186	34	34	72	41	40	48	285	679	117	223	77	25	21
Bacteria|NA|Firmicutes|Bacilli|Bacillales|Staphylococcaceae|Staphylococcus|Staphylococcus sp. AntiMn-1	33	6	46	2	4	11	3	6	48	3	23	3	1	35	4	6	11	29	95	18	100	9	5	8
Bacteria|NA|Firmicutes|Bacilli|Bacillales|Staphylococcaceae|Staphylococcus|Staphylococcus cohnii	32	18	18	11	10	13	13	10	51	6	134	32	23	38	11	15	17	155	132	78	142	17	23	10
Bacteria|NA|Firmicutes|Bacilli|Bacillales|Staphylococcaceae|Staphylococcus|Staphylococcus schleiferi	29	3	11	10	11	7	10	13	8	10	25	16	16	24	8	7	13	20	27	18	16	13	9	10
Bacteria|NA|Firmicutes|Bacilli|Bacillales|Staphylococcaceae|Staphylococcus|Staphylococcus piscifermentans	23	25	4	13	11	47	4	7	27	11	14	5	5	11	3	14	2	15	16	8	14	17	5	3
Bacteria|NA|Firmicutes|Bacilli|Bacillales|Staphylococcaceae|Staphylococcus|Staphylococcus simulans	20	32	23	18	23	29	28	31	76	27	23	22	37	28	28	21	10	98	54	35	27	18	5	27
Bacteria|NA|Firmicutes|Bacilli|Bacillales|Staphylococcaceae|Staphylococcus|Staphylococcus nepalensis	20	9	38	18	0	23	9	8	31	11	57	23	4	63	7	17	19	136	164	68	107	11	14	13
Bacteria|NA|Firmicutes|Bacilli|Bacillales|Staphylococcaceae|Staphylococcus|Staphylococcus kloosii	16	2	7	6	4	8	10	5	6	13	14	12	10	33	9	7	9	20	30	16	23	7	9	9
Bacteria|NA|Firmicutes|Bacilli|Bacillales|Staphylococcaceae|Staphylococcus|Staphylococcus stepanovicii	16	2	5	3	5	0	7	8	19	9	17	9	6	8	2	12	7	8	23	5	23	10	12	9
Bacteria|NA|Firmicutes|Bacilli|Bacillales|Staphylococcaceae|Staphylococcus|Staphylococcus muscae	14	13	6	4	6	9	12	8	18	14	22	23	11	6	12	6	4	25	13	17	10	9	4	3
Bacteria|NA|Firmicutes|Bacilli|Bacillales|Staphylococcaceae|Staphylococcus|Staphylococcus agnetis	14	4	12	3	6	3	6	4	8	4	2	11	6	2	7	3	3	8	8	7	6	10	3	7
Bacteria|NA|Firmicutes|Bacilli|Bacillales|Staphylococcaceae|Staphylococcus|Staphylococcus succinus	13	10	12	9	4	7	7	4	21	8	71	5	14	5	0	12	13	25	45	14	56	5	4	3
Bacteria|NA|Firmicutes|Bacilli|Bacillales|Staphylococcaceae|Staphylococcus|Staphylococcus pasteuri	13	10	10	11	29	12	6	7	20	15	26	11	15	11	19	9	13	32	34	18	26	17	4	16
Bacteria|NA|Firmicutes|Bacilli|Bacillales|Staphylococcaceae|Staphylococcus|Staphylococcus felis	12	6	5	5	7	1	3	2	7	7	10	13	4	16	2	9	5	7	20	5	7	6	3	11
Bacteria|NA|Firmicutes|Bacilli|Bacillales|Staphylococcaceae|Staphylococcus|Staphylococcus condimenti	10	7	23	14	3	8	5	11	63	10	17	10	11	32	7	8	6	59	66	25	26	14	1	3
Bacteria|NA|Firmicutes|Bacilli|Bacillales|Staphylococcaceae|Staphylococcus|Staphylococcus capitis	10	12	9	10	7	5	9	3	8	14	14	16	11	6	15	5	2	22	9	6	5	8	9	1
Bacteria|NA|Firmicutes|Bacilli|Bacillales|Staphylococcaceae|Staphylococcus|Staphylococcus simiae	9	8	13	12	7	11	17	3	22	18	8	8	8	8	11	10	14	20	6	3	14	10	10	4
Bacteria|NA|Firmicutes|Bacilli|Bacillales|Staphylococcaceae|Staphylococcus|Staphylococcus argenteus	7	3	13	9	5	7	18	6	13	6	15	8	17	13	6	8	12	10	27	19	15	8	6	13
Bacteria|NA|Firmicutes|Bacilli|Bacillales|Staphylococcaceae|Staphylococcus|Staphylococcus hyicus	7	1	4	5	2	3	3	2	7	5	7	3	2	5	5	2	3	7	1	15	9	7	2	6
Bacteria|NA|Firmicutes|Bacilli|Bacillales|Staphylococcaceae|Staphylococcus|Staphylococcus pseudintermedius	6	2	10	5	5	0	1	3	5	2	9	4	2	6	6	11	0	9	13	2	6	5	5	2
Bacteria|NA|Firmicutes|Bacilli|Bacillales|Staphylococcaceae|Staphylococcus|Staphylococcus lutrae	1	1	2	3	13	2	1	11	2	4	4	2	6	1	6	0	3	5	3	4	6	14	0	1
Bacteria|NA|Firmicutes|Bacilli|Bacillales|Staphylococcaceae|Staphylococcus|Staphylococcus warneri	1	3	3	4	2	5	0	5	5	2	2	5	3	6	3	2	0	15	18	2	4	1	1	2
Bacteria|NA|Firmicutes|Bacilli|Bacillales|Staphylococcaceae|Macrococcus	17	4	12	9	3	5	7	2	7	5	10	9	8	6	13	3	2	14	11	9	7	6	7	1
Bacteria|NA|Firmicutes|Bacilli|Bacillales|Staphylococcaceae|Macrococcus|Macrococcus sp. IME1552	13	6	4	8	5	3	8	3	16	4	6	4	7	2	8	2	10	16	11	12	15	4	10	8
Bacteria|NA|Firmicutes|Bacilli|Bacillales|Staphylococcaceae|Macrococcus|Macrococcus caseolyticus	9	0	0	3	5	11	2	6	10	1	3	3	9	2	6	0	2	6	21	6	4	1	3	0
Bacteria|NA|Firmicutes|Bacilli|Bacillales|Staphylococcaceae|Salinicoccus|Salinicoccus halodurans	30	14	16	10	19	15	16	17	22	8	12	21	16	13	15	63	14	20	22	22	38	9	23	19
Bacteria|NA|Firmicutes|Bacilli|Bacillales|Staphylococcaceae|Auricoccus|Auricoccus indicus	12	6	5	3	22	16	23	4	21	9	16	23	10	10	11	9	13	32	20	25	12	12	4	10
Bacteria|NA|Firmicutes|Bacilli|Bacillales|Bacillaceae	253	140	190	145	137	134	111	134	206	127	183	180	164	109	141	178	89	258	213	254	283	110	104	115
Bacteria|NA|Firmicutes|Bacilli|Bacillales|Bacillaceae|Bacillus|Bacillus thuringiensis	99	46	64	28	94	38	35	39	45	31	85	46	52	55	70	47	25	64	60	68	70	39	17	33
Bacteria|NA|Firmicutes|Bacilli|Bacillales|Bacillaceae|Bacillus|Bacillus mycoides	12	1	5	6	12	7	4	5	11	10	11	9	6	16	5	7	17	7	15	7	3	10	0	4
Bacteria|NA|Firmicutes|Bacilli|Bacillales|Bacillaceae|Bacillus|Bacillus anthracis	9	3	11	17	13	5	8	11	10	14	21	7	14	6	9	6	9	16	10	15	15	25	7	4
Bacteria|NA|Firmicutes|Bacilli|Bacillales|Bacillaceae|Bacillus|Bacillus cytotoxicus	9	12	2	8	10	2	3	11	7	14	17	21	14	5	19	4	1	13	9	11	9	8	9	5
Bacteria|NA|Firmicutes|Bacilli|Bacillales|Bacillaceae|Bacillus|Bacillus pseudomycoides	2	2	0	0	1	1	2	0	0	0	7	9	4	8	0	2	0	7	5	5	7	3	0	0
Bacteria|NA|Firmicutes|Bacilli|Bacillales|Bacillaceae|Bacillus|Bacillus wiedmannii	2	0	4	0	27	1	1	3	3	1	10	1	3	2	0	0	0	4	8	1	1	0	0	0
Bacteria|NA|Firmicutes|Bacilli|Bacillales|Bacillaceae|Bacillus|Bacillus clausii	348	85	192	38	18	193	57	80	179	22	155	98	71	252	75	225	60	89	216	123	337	79	54	46
Bacteria|NA|Firmicutes|Bacilli|Bacillales|Bacillaceae|Bacillus|Bacillus velezensis	30	20	6	14	14	16	6	12	17	6	16	16	22	18	13	14	9	10	19	17	25	3	4	13
Bacteria|NA|Firmicutes|Bacilli|Bacillales|Bacillaceae|Bacillus|Bacillus amyloliquefaciens	24	18	12	14	18	10	16	19	16	16	19	16	18	18	67	12	11	21	29	20	25	19	9	9
Bacteria|NA|Firmicutes|Bacilli|Bacillales|Bacillaceae|Bacillus|Bacillus licheniformis	47	24	40	64	9	43	28	67	33	28	43	64	48	206	72	30	9	72	15	56	84	9	8	36
Bacteria|NA|Firmicutes|Bacilli|Bacillales|Bacillaceae|Bacillus|Bacillus sonorensis	32	16	12	14	3	12	8	12	7	6	12	16	18	38	13	18	15	23	16	18	25	10	16	9
Bacteria|NA|Firmicutes|Bacilli|Bacillales|Bacillaceae|Bacillus|Bacillus paralicheniformis	23	19	13	27	24	29	20	30	23	15	29	25	18	81	36	23	11	19	16	34	38	8	19	17
Bacteria|NA|Firmicutes|Bacilli|Bacillales|Bacillaceae|Bacillus|Bacillus atrophaeus	13	0	3	7	1	0	3	2	0	1	0	3	4	1	3	5	1	0	1	2	2	4	2	4
Bacteria|NA|Firmicutes|Bacilli|Bacillales|Bacillaceae|Bacillus|Bacillus thermoamylovorans	291	153	950	104	33	267	109	199	262	48	1255	113	177	550	146	166	442	184	57	157	2278	88	461	117
Bacteria|NA|Firmicutes|Bacilli|Bacillales|Bacillaceae|Bacillus|Bacillus glycinifermentans	223	67	71	80	11	124	39	91	100	27	98	66	52	305	69	140	46	43	24	83	241	58	31	49
Bacteria|NA|Firmicutes|Bacilli|Bacillales|Bacillaceae|Bacillus|Bacillus sp. 1NLA3E	57	16	25	25	18	21	25	14	19	16	27	28	24	31	17	24	31	20	38	23	39	21	11	13
Bacteria|NA|Firmicutes|Bacilli|Bacillales|Bacillaceae|Bacillus|Bacillus beveridgei	51	24	28	21	18	19	19	15	28	10	27	18	28	45	23	31	12	15	22	15	37	13	20	24
Bacteria|NA|Firmicutes|Bacilli|Bacillales|Bacillaceae|Bacillus|Bacillus smithii	46	21	34	18	22	15	15	34	28	15	38	14	30	64	27	32	29	49	24	38	102	14	11	9
Bacteria|NA|Firmicutes|Bacilli|Bacillales|Bacillaceae|Bacillus|Bacillus infantis	43	27	30	32	17	30	31	28	27	19	34	29	39	41	36	42	30	30	23	22	30	27	10	40
Bacteria|NA|Firmicutes|Bacilli|Bacillales|Bacillaceae|Bacillus|Bacillus sp. FJAT-18017	27	8	2	5	5	11	4	6	38	12	16	18	11	10	12	22	9	9	6	15	13	14	13	7
Bacteria|NA|Firmicutes|Bacilli|Bacillales|Bacillaceae|Bacillus|Bacillus sp. X1(2014)	27	16	27	11	8	23	23	13	17	18	15	16	22	30	24	26	12	32	31	30	26	21	8	17
Bacteria|NA|Firmicutes|Bacilli|Bacillales|Bacillaceae|Bacillus|Bacillus krulwichiae	23	20	13	16	29	14	12	17	25	14	27	29	19	14	28	8	8	24	24	33	23	17	4	8
Bacteria|NA|Firmicutes|Bacilli|Bacillales|Bacillaceae|Bacillus|Bacillus sp. FJAT-22090	23	13	12	16	11	10	14	10	7	7	31	23	12	8	16	15	6	13	25	16	7	15	5	5
Bacteria|NA|Firmicutes|Bacilli|Bacillales|Bacillaceae|Bacillus|Bacillus megaterium	20	19	7	10	5	10	7	9	13	2	11	13	8	28	4	15	0	32	45	19	8	4	3	11
Bacteria|NA|Firmicutes|Bacilli|Bacillales|Bacillaceae|Bacillus|Bacillus sp. FJAT-45348	19	10	17	14	21	13	16	8	12	8	14	13	24	8	15	9	15	20	14	15	12	9	6	2
Bacteria|NA|Firmicutes|Bacilli|Bacillales|Bacillaceae|Bacillus|Bacillus sp. OxB-1	19	13	8	12	12	6	7	12	12	15	16	14	10	14	13	18	15	11	17	5	14	18	17	19
Bacteria|NA|Firmicutes|Bacilli|Bacillales|Bacillaceae|Bacillus|Bacillus cellulosilyticus	15	20	16	3	11	14	14	12	11	12	9	14	14	9	13	18	6	23	6	11	12	15	12	14
Bacteria|NA|Firmicutes|Bacilli|Bacillales|Bacillaceae|Bacillus|Bacillus cohnii	15	8	12	12	16	6	9	10	12	15	17	16	18	24	14	11	18	22	10	21	17	17	9	8
Bacteria|NA|Firmicutes|Bacilli|Bacillales|Bacillaceae|Bacillus|Bacillus jeotgali	14	11	8	3	14	11	19	13	4	15	16	6	14	5	16	12	10	22	22	11	6	24	7	4
Bacteria|NA|Firmicutes|Bacilli|Bacillales|Bacillaceae|Bacillus|Bacillus horikoshii	14	6	10	4	1	6	3	8	12	4	12	6	9	3	1	2	4	7	15	8	5	12	4	1
Bacteria|NA|Firmicutes|Bacilli|Bacillales|Bacillaceae|Bacillus|Bacillus endophyticus	13	27	29	61	32	26	19	10	21	37	29	31	32	30	22	48	100	17	17	30	25	33	35	23
Bacteria|NA|Firmicutes|Bacilli|Bacillales|Bacillaceae|Bacillus|Bacillus safensis	12	22	18	9	11	26	6	7	34	9	10	10	21	32	16	9	12	171	429	104	19	12	3	13
Bacteria|NA|Firmicutes|Bacilli|Bacillales|Bacillaceae|Bacillus|Bacillus pseudofirmus	12	6	2	5	7	6	7	7	21	7	10	8	20	27	8	13	8	13	13	14	6	5	6	5
Bacteria|NA|Firmicutes|Bacilli|Bacillales|Bacillaceae|Bacillus|Bacillus halodurans	11	6	8	7	3	12	5	3	15	5	8	11	21	9	7	12	12	10	12	20	19	9	0	8
Bacteria|NA|Firmicutes|Bacilli|Bacillales|Bacillaceae|Bacillus|Bacillus lentus	11	9	4	4	15	6	13	12	20	6	12	13	14	12	9	13	4	22	21	10	14	18	4	3
Bacteria|NA|Firmicutes|Bacilli|Bacillales|Bacillaceae|Bacillus|Bacillus flexus	10	9	10	8	11	10	6	10	7	7	16	18	8	13	8	3	8	25	8	18	17	6	3	3
Bacteria|NA|Firmicutes|Bacilli|Bacillales|Bacillaceae|Bacillus|Bacillus gobiensis	10	9	7	6	3	6	5	4	9	5	7	6	7	9	3	5	4	22	9	12	19	4	2	6
Bacteria|NA|Firmicutes|Bacilli|Bacillales|Bacillaceae|Bacillus|Bacillus muralis	9	2	4	8	7	0	1	7	4	3	4	4	7	5	3	5	8	6	3	6	5	2	5	12
Bacteria|NA|Firmicutes|Bacilli|Bacillales|Bacillaceae|Bacillus|Bacillus methanolicus	9	4	9	18	17	5	13	12	7	11	23	10	8	19	8	6	10	22	18	16	4	19	5	7
Bacteria|NA|Firmicutes|Bacilli|Bacillales|Bacillaceae|Bacillus|Bacillus weihaiensis	8	7	13	9	11	12	6	4	9	12	11	15	17	7	16	4	5	16	7	14	9	13	7	5
Bacteria|NA|Firmicutes|Bacilli|Bacillales|Bacillaceae|Bacillus|Bacillus xiamenensis	3	10	2	3	6	6	2	3	3	3	10	4	2	6	6	6	2	8	19	3	3	8	0	2
Bacteria|NA|Firmicutes|Bacilli|Bacillales|Bacillaceae|Bacillus|Bacillus sp. HBCD-sjtu	2	0	1	0	0	1	0	0	1	0	0	0	0	1	0	0	0	0	1	1	1	0	0	0
Bacteria|NA|Firmicutes|Bacilli|Bacillales|Bacillaceae|Bacillus|Bacillus sp. ABP14	1	1	0	0	1	0	0	0	0	1	1	1	0	0	1	0	0	0	0	0	0	0	1	0
Bacteria|NA|Firmicutes|Bacilli|Bacillales|Bacillaceae|Bacillus|Bacillus sp. JS	1	2	0	1	0	0	0	0	0	2	2	2	1	2	0	0	2	0	1	2	2	0	0	0
Bacteria|NA|Firmicutes|Bacilli|Bacillales|Bacillaceae|Bacillus|Bacillus sp. WP8	1	2	8	2	3	0	2	0	4	0	1	3	12	1	0	1	0	14	27	8	3	4	0	1
Bacteria|NA|Firmicutes|Bacilli|Bacillales|Bacillaceae|Bacillus|Bacillus sp. Y-01	1	1	2	0	1	1	1	0	2	0	1	0	1	4	0	1	0	2	2	2	0	0	0	0
Bacteria|NA|Firmicutes|Bacilli|Bacillales|Bacillaceae|Geobacillus	83	58	50	32	20	36	37	26	52	32	64	32	45	69	49	53	51	68	52	68	67	26	58	60
Bacteria|NA|Firmicutes|Bacilli|Bacillales|Bacillaceae|Geobacillus|Geobacillus subterraneus	51	28	23	32	20	17	33	24	22	32	27	23	47	22	30	39	21	18	31	17	24	29	39	36
Bacteria|NA|Firmicutes|Bacilli|Bacillales|Bacillaceae|Geobacillus|Geobacillus genomosp. 3	18	13	3	14	22	14	2	12	6	12	6	2	17	12	16	9	6	11	7	5	12	10	11	14
Bacteria|NA|Firmicutes|Bacilli|Bacillales|Bacillaceae|Geobacillus|Geobacillus thermocatenulatus	2	2	2	8	0	1	0	3	1	1	7	2	7	5	2	3	2	4	0	2	5	4	4	0
Bacteria|NA|Firmicutes|Bacilli|Bacillales|Bacillaceae|Geobacillus|Geobacillus thermoleovorans	2	2	0	2	0	0	2	0	2	3	4	0	3	7	0	2	0	2	0	2	4	0	0	0
Bacteria|NA|Firmicutes|Bacilli|Bacillales|Bacillaceae|Geobacillus|Geobacillus sp. GHH01	5	2	2	2	1	0	0	1	0	0	3	0	2	4	2	1	2	0	0	3	2	0	0	0
Bacteria|NA|Firmicutes|Bacilli|Bacillales|Bacillaceae|Geobacillus|Geobacillus thermodenitrificans	4	2	3	0	1	2	1	1	3	1	3	0	1	1	0	0	0	8	0	0	7	0	0	1
Bacteria|NA|Firmicutes|Bacilli|Bacillales|Bacillaceae|Geobacillus|Geobacillus stearothermophilus	2	0	1	2	1	0	3	1	4	2	3	3	5	1	2	2	0	8	1	2	3	1	1	2
Bacteria|NA|Firmicutes|Bacilli|Bacillales|Bacillaceae|Geobacillus|Geobacillus sp. C56-T3	1	0	0	0	0	0	0	0	0	0	0	0	0	1	0	0	0	0	0	0	0	0	0	0
Bacteria|NA|Firmicutes|Bacilli|Bacillales|Bacillaceae|Lysinibacillus|Lysinibacillus sp. YS11	27	30	73	203	17	83	31	119	51	20	58	11431	254	3759	29	27	35	43	40	32	84	37	22	96
Bacteria|NA|Firmicutes|Bacilli|Bacillales|Bacillaceae|Lysinibacillus|Lysinibacillus sp. Marseille-P5727	23	12	29	16	19	13	15	27	32	12	32	23	19	9	8	12	12	27	29	18	27	12	11	6
Bacteria|NA|Firmicutes|Bacilli|Bacillales|Bacillaceae|Lysinibacillus|Lysinibacillus sphaericus	19	23	36	74	11	16	19	49	23	22	28	4557	110	1459	25	16	44	21	31	28	24	24	15	55
Bacteria|NA|Firmicutes|Bacilli|Bacillales|Bacillaceae|Lysinibacillus|Lysinibacillus sp. 2017	7	2	10	4	7	3	6	3	4	9	10	22	6	7	6	3	2	8	11	11	7	12	3	2
Bacteria|NA|Firmicutes|Bacilli|Bacillales|Bacillaceae|Lysinibacillus|Lysinibacillus fusiformis	6	3	35	7	15	4	5	4	7	7	28	112	9	40	13	6	11	13	17	11	33	2	4	4
Bacteria|NA|Firmicutes|Bacilli|Bacillales|Bacillaceae|Lentibacillus|Lentibacillus amyloliquefaciens	67	31	24	27	25	21	18	18	16	25	26	23	22	40	26	29	8	52	56	51	54	15	14	19
Bacteria|NA|Firmicutes|Bacilli|Bacillales|Bacillaceae|Virgibacillus	12	9	2	10	2	8	3	2	9	2	9	2	6	9	4	6	3	34	18	13	5	3	7	2
Bacteria|NA|Firmicutes|Bacilli|Bacillales|Bacillaceae|Virgibacillus|Virgibacillus phasianinus	18	7	2	3	16	4	8	1	6	8	8	15	6	5	8	6	7	21	18	14	11	4	3	5
Bacteria|NA|Firmicutes|Bacilli|Bacillales|Bacillaceae|Virgibacillus|Virgibacillus sp. 6R	14	15	5	3	9	16	9	9	26	6	13	11	8	14	5	10	3	170	66	92	9	6	5	1
Bacteria|NA|Firmicutes|Bacilli|Bacillales|Bacillaceae|Virgibacillus|Virgibacillus necropolis	6	5	6	2	5	4	1	2	11	2	5	5	8	2	9	1	2	20	16	18	8	9	8	4
Bacteria|NA|Firmicutes|Bacilli|Bacillales|Bacillaceae|Virgibacillus|Virgibacillus sp. SK37	5	4	7	2	4	3	5	1	8	3	7	7	5	5	2	3	2	14	14	8	7	4	2	3
Bacteria|NA|Firmicutes|Bacilli|Bacillales|Bacillaceae|Virgibacillus|Virgibacillus halodenitrificans	3	13	4	9	4	4	4	5	5	2	3	8	5	7	8	10	9	20	15	17	4	9	7	3
Bacteria|NA|Firmicutes|Bacilli|Bacillales|Bacillaceae|Virgibacillus|Virgibacillus pantothenticus	2	2	5	1	9	5	6	3	8	4	1	3	1	2	3	4	2	25	20	25	4	11	0	6
Bacteria|NA|Firmicutes|Bacilli|Bacillales|Bacillaceae|Oceanobacillus	6	4	3	8	5	3	9	1	6	5	6	3	7	28	1	2	10	24	20	12	8	7	6	8
Bacteria|NA|Firmicutes|Bacilli|Bacillales|Bacillaceae|Oceanobacillus|Oceanobacillus kimchii	26	18	19	7	19	14	4	5	9	7	12	11	13	10	9	13	3	36	41	39	13	15	15	8
Bacteria|NA|Firmicutes|Bacilli|Bacillales|Bacillaceae|Oceanobacillus|Oceanobacillus iheyensis	15	18	12	13	11	11	8	8	28	12	15	16	17	19	10	10	10	60	32	43	13	11	7	7
Bacteria|NA|Firmicutes|Bacilli|Bacillales|Bacillaceae|Fictibacillus	6	1	7	1	4	4	4	1	10	6	7	5	9	1	1	1	3	24	11	18	6	8	2	0
Bacteria|NA|Firmicutes|Bacilli|Bacillales|Bacillaceae|Fictibacillus|Fictibacillus arsenicus	33	12	21	13	20	10	15	11	24	13	26	18	37	16	10	16	5	13	12	20	33	19	3	13
Bacteria|NA|Firmicutes|Bacilli|Bacillales|Bacillaceae|Fictibacillus|Fictibacillus phosphorivorans	6	3	9	7	10	5	9	4	8	12	6	7	13	9	10	4	8	14	9	9	8	4	2	2
Bacteria|NA|Firmicutes|Bacilli|Bacillales|Bacillaceae|Anoxybacillus	10	5	11	11	26	13	17	11	11	11	18	9	9	6	13	6	6	22	9	9	10	6	1	4
Bacteria|NA|Firmicutes|Bacilli|Bacillales|Bacillaceae|Anoxybacillus|Anoxybacillus amylolyticus	8	9	7	3	3	3	7	2	8	8	13	6	6	3	4	4	2	9	8	11	9	2	1	3
Bacteria|NA|Firmicutes|Bacilli|Bacillales|Bacillaceae|Anoxybacillus|Anoxybacillus flavithermus	7	8	11	3	7	11	6	6	4	12	12	7	14	2	10	1	5	11	13	13	17	9	6	2
Bacteria|NA|Firmicutes|Bacilli|Bacillales|Bacillaceae|Anoxybacillus|Anoxybacillus gonensis	5	15	4	3	6	5	4	4	5	12	7	4	4	9	13	9	11	8	3	4	10	6	8	4
Bacteria|NA|Firmicutes|Bacilli|Bacillales|Bacillaceae|Terribacillus|Terribacillus aidingensis	29	10	13	2	14	7	5	6	14	6	14	12	7	28	10	14	6	13	14	16	10	10	2	16
Bacteria|NA|Firmicutes|Bacilli|Bacillales|Bacillaceae|Amphibacillus|Amphibacillus xylanus	27	20	16	35	17	22	26	26	26	25	22	25	32	38	15	26	26	50	46	40	31	28	19	18
Bacteria|NA|Firmicutes|Bacilli|Bacillales|Bacillaceae|Aeribacillus|Aeribacillus pallidus	24	17	83	9	17	21	9	12	34	7	97	15	14	12	11	22	18	39	16	23	140	15	25	7
Bacteria|NA|Firmicutes|Bacilli|Bacillales|Bacillaceae|Halobacillus	2	2	2	0	5	0	3	2	1	1	0	4	1	8	2	3	2	3	0	4	4	2	0	8
Bacteria|NA|Firmicutes|Bacilli|Bacillales|Bacillaceae|Halobacillus|Halobacillus halophilus	7	11	4	8	6	7	4	7	7	2	10	2	8	5	5	11	5	22	11	6	9	3	7	4
Bacteria|NA|Firmicutes|Bacilli|Bacillales|Bacillaceae|Halobacillus|Halobacillus mangrovi	7	1	0	3	2	4	7	5	6	7	5	6	8	4	7	5	6	4	5	6	10	9	0	5
Bacteria|NA|Firmicutes|Bacilli|Bacillales|Bacillaceae|Salimicrobium|Salimicrobium jeotgali	16	21	14	8	13	19	4	13	8	17	16	19	16	8	13	19	7	24	19	14	15	6	8	7
Bacteria|NA|Firmicutes|Bacilli|Bacillales|Bacillaceae|Paraliobacillus|Paraliobacillus sp. X-1125	9	12	13	6	9	5	13	14	9	5	16	8	15	7	11	7	3	16	15	17	16	6	5	5
Bacteria|NA|Firmicutes|Bacilli|Bacillales|Bacillaceae|Parageobacillus|Parageobacillus genomosp. 1	6	2	5	0	5	5	3	8	7	2	12	3	7	2	5	7	0	10	10	8	5	10	3	4
Bacteria|NA|Firmicutes|Bacilli|Bacillales|Bacillaceae|Parageobacillus|Parageobacillus thermoglucosidasius	3	0	5	0	0	2	0	4	1	1	1	2	1	1	0	1	1	0	2	1	12	1	0	0
Bacteria|NA|Firmicutes|Bacilli|Bacillales|Paenibacillaceae	143	57	52	81	59	38	48	70	52	42	68	69	85	88	61	93	45	109	60	77	79	62	41	59
Bacteria|NA|Firmicutes|Bacilli|Bacillales|Paenibacillaceae|Paenibacillus	867	318	365	268	234	258	241	307	324	224	401	295	406	713	341	555	201	302	276	327	578	271	232	388
Bacteria|NA|Firmicutes|Bacilli|Bacillales|Paenibacillaceae|Paenibacillus|Paenibacillus odorifer	519	127	226	148	64	200	176	309	249	84	131	176	223	564	180	239	41	145	132	109	257	90	44	121
Bacteria|NA|Firmicutes|Bacilli|Bacillales|Paenibacillaceae|Paenibacillus|Paenibacillus sp. RUD330	266	139	129	122	74	82	193	94	103	84	141	123	137	532	148	206	73	99	109	117	159	73	71	134
Bacteria|NA|Firmicutes|Bacilli|Bacillales|Paenibacillaceae|Paenibacillus|Paenibacillus ihbetae	238	100	200	59	43	197	42	73	178	27	167	80	91	213	61	162	65	75	83	76	319	67	61	44
Bacteria|NA|Firmicutes|Bacilli|Bacillales|Paenibacillaceae|Paenibacillus|Paenibacillus larvae	230	117	111	62	62	40	71	67	83	60	87	102	80	209	79	111	110	81	72	97	95	57	32	98
Bacteria|NA|Firmicutes|Bacilli|Bacillales|Paenibacillaceae|Paenibacillus|Paenibacillus mucilaginosus	165	79	94	74	68	71	65	83	91	71	122	94	102	116	94	110	85	116	84	111	135	57	91	80
Bacteria|NA|Firmicutes|Bacilli|Bacillales|Paenibacillaceae|Paenibacillus|Paenibacillus physcomitrellae	162	108	83	88	65	54	58	53	78	46	89	88	127	99	56	131	70	54	82	83	125	43	43	88
Bacteria|NA|Firmicutes|Bacilli|Bacillales|Paenibacillaceae|Paenibacillus|Paenibacillus naphthalenovorans	161	71	151	45	51	52	42	55	102	53	83	55	99	78	84	108	54	95	67	60	169	55	63	53
Bacteria|NA|Firmicutes|Bacilli|Bacillales|Paenibacillaceae|Paenibacillus|Paenibacillus sp. Y412MC10	142	47	63	41	28	51	41	61	92	26	56	171	82	185	71	80	22	51	45	38	95	28	22	46
Bacteria|NA|Firmicutes|Bacilli|Bacillales|Paenibacillaceae|Paenibacillus|Paenibacillus sp. FSL H7-0357	128	47	65	38	17	79	34	64	55	34	23	46	46	105	44	80	13	42	37	33	51	38	9	32
Bacteria|NA|Firmicutes|Bacilli|Bacillales|Paenibacillaceae|Paenibacillus|Paenibacillus stellifer	122	64	48	45	37	25	36	51	77	28	55	52	63	99	61	90	34	49	47	48	98	47	39	44
Bacteria|NA|Firmicutes|Bacilli|Bacillales|Paenibacillaceae|Paenibacillus|Paenibacillus glucanolyticus	109	28	16	19	21	14	15	23	14	17	25	55	24	86	13	50	8	16	23	29	17	12	8	35
Bacteria|NA|Firmicutes|Bacilli|Bacillales|Paenibacillaceae|Paenibacillus|Paenibacillus sp. IHBB 10380	98	58	52	46	63	49	48	56	47	51	91	95	89	34	65	60	35	79	79	101	64	63	23	34
Bacteria|NA|Firmicutes|Bacilli|Bacillales|Paenibacillaceae|Paenibacillus|Paenibacillus polymyxa	92	30	64	42	39	60	29	38	51	41	50	30	44	89	46	56	25	40	43	33	92	26	31	19
Bacteria|NA|Firmicutes|Bacilli|Bacillales|Paenibacillaceae|Paenibacillus|Paenibacillus sp. FSL R7-0273	91	38	58	20	29	35	27	45	46	34	57	47	60	64	61	46	14	26	44	38	57	31	15	23
Bacteria|NA|Firmicutes|Bacilli|Bacillales|Paenibacillaceae|Paenibacillus|Paenibacillus xylanexedens	86	70	93	44	27	78	43	82	97	38	74	120	86	164	55	71	18	72	80	44	82	38	18	40
Bacteria|NA|Firmicutes|Bacilli|Bacillales|Paenibacillaceae|Paenibacillus|Paenibacillus yonginensis	83	28	64	17	25	23	11	18	20	9	34	27	31	44	19	46	24	23	13	24	84	18	15	22
Bacteria|NA|Firmicutes|Bacilli|Bacillales|Paenibacillaceae|Paenibacillus|Paenibacillus beijingensis	81	32	30	37	35	42	30	62	53	30	62	32	50	61	45	48	22	41	41	44	46	22	20	33
Bacteria|NA|Firmicutes|Bacilli|Bacillales|Paenibacillaceae|Paenibacillus|Paenibacillus sp. CAA11	75	31	22	33	22	21	26	33	31	21	30	35	36	41	31	57	27	24	31	28	48	25	60	40
Bacteria|NA|Firmicutes|Bacilli|Bacillales|Paenibacillaceae|Paenibacillus|Paenibacillus sp. 32O-W	73	46	43	39	21	31	24	36	45	29	61	40	38	85	54	75	42	57	26	45	62	41	34	42
Bacteria|NA|Firmicutes|Bacilli|Bacillales|Paenibacillaceae|Paenibacillus|Paenibacillus bovis	71	60	49	45	28	22	35	41	31	45	42	26	66	44	28	52	26	39	44	59	57	15	22	31
Bacteria|NA|Firmicutes|Bacilli|Bacillales|Paenibacillaceae|Paenibacillus|Paenibacillus sp. FSL R7-0331	64	31	48	29	27	30	23	32	32	34	33	22	40	41	28	48	17	51	27	35	51	27	19	25
Bacteria|NA|Firmicutes|Bacilli|Bacillales|Paenibacillaceae|Paenibacillus|Paenibacillus swuensis	63	21	18	15	26	12	16	17	16	8	30	17	27	43	25	38	11	32	20	19	30	18	18	14
Bacteria|NA|Firmicutes|Bacilli|Bacillales|Paenibacillaceae|Paenibacillus|Paenibacillus sabinae	54	44	57	53	44	34	52	42	38	62	72	71	63	61	49	42	65	65	46	59	86	47	84	50
Bacteria|NA|Firmicutes|Bacilli|Bacillales|Paenibacillaceae|Paenibacillus|Paenibacillus sp. FSL P4-0081	53	10	24	24	8	14	17	38	33	9	18	19	41	64	35	25	10	23	26	23	23	10	9	14
Bacteria|NA|Firmicutes|Bacilli|Bacillales|Paenibacillaceae|Paenibacillus|Paenibacillus borealis	53	23	23	36	12	20	12	21	22	25	27	21	36	71	14	30	19	28	24	22	45	20	25	24
Bacteria|NA|Firmicutes|Bacilli|Bacillales|Paenibacillaceae|Paenibacillus|Paenibacillus donghaensis	50	21	66	37	14	18	38	36	36	39	25	43	44	104	51	28	13	62	55	45	19	16	10	34
Bacteria|NA|Firmicutes|Bacilli|Bacillales|Paenibacillaceae|Paenibacillus|Paenibacillus sp. FSL R5-0912	36	26	27	31	15	14	13	28	31	20	19	23	29	61	25	21	9	23	31	17	43	25	9	16
Bacteria|NA|Firmicutes|Bacilli|Bacillales|Paenibacillaceae|Paenibacillus|Paenibacillus sp. BIHB4019	33	22	24	26	34	29	19	30	24	19	41	36	26	34	35	25	18	41	34	43	33	16	15	17
Bacteria|NA|Firmicutes|Bacilli|Bacillales|Paenibacillaceae|Paenibacillus|Paenibacillus riograndensis	33	21	33	21	15	19	13	25	23	11	20	16	23	27	26	30	11	30	23	23	36	12	6	16
Bacteria|NA|Firmicutes|Bacilli|Bacillales|Paenibacillaceae|Paenibacillus|Paenibacillus sp. JDR-2	23	29	50	67	17	51	43	27	32	50	37	85	44	64	26	34	108	17	25	23	20	33	130	105
Bacteria|NA|Firmicutes|Bacilli|Bacillales|Paenibacillaceae|Paenibacillus|Paenibacillus crassostreae	21	12	11	17	9	9	11	10	10	16	19	15	21	27	27	18	8	23	20	12	13	9	6	9
Bacteria|NA|Firmicutes|Bacilli|Bacillales|Paenibacillaceae|Paenibacillus|Paenibacillus sp. FSL H7-0737	19	7	15	7	18	13	13	11	20	5	13	10	14	13	24	17	1	11	16	10	34	12	4	13
Bacteria|NA|Firmicutes|Bacilli|Bacillales|Paenibacillaceae|Paenibacillus|Paenibacillus kribbensis	15	20	14	15	10	7	7	14	14	12	16	9	16	14	13	22	13	12	12	14	7	13	10	12
Bacteria|NA|Firmicutes|Bacilli|Bacillales|Paenibacillaceae|Paenibacillus|Paenibacillus sp. FSL R5-0345	13	16	8	12	1	13	14	22	9	3	3	28	9	31	8	14	3	6	4	7	10	9	2	8
Bacteria|NA|Firmicutes|Bacilli|Bacillales|Paenibacillaceae|Paenibacillus|Paenibacillus terrae	11	13	18	10	7	11	10	7	8	12	5	11	18	25	5	11	7	14	7	12	8	6	8	13
Bacteria|NA|Firmicutes|Bacilli|Bacillales|Paenibacillaceae|Paenibacillus|Paenibacillus sp. lzh-N1	11	1	0	2	3	3	1	1	5	2	3	2	3	7	1	2	0	5	4	1	4	5	1	1
Bacteria|NA|Firmicutes|Bacilli|Bacillales|Paenibacillaceae|Paenibacillus|Paenibacillus peoriae	1	1	3	0	0	0	0	0	0	0	0	1	0	1	0	0	0	1	0	0	3	0	0	0
Bacteria|NA|Firmicutes|Bacilli|Bacillales|Paenibacillaceae|Brevibacillus	461	156	286	137	149	66	90	120	260	121	160	130	197	175	86	200	97	148	129	152	361	98	126	90
Bacteria|NA|Firmicutes|Bacilli|Bacillales|Paenibacillaceae|Brevibacillus|Brevibacillus brevis	29	19	12	19	38	21	17	21	17	9	15	50	21	38	21	20	7	25	17	20	24	8	11	12
Bacteria|NA|Firmicutes|Bacilli|Bacillales|Paenibacillaceae|Brevibacillus|Brevibacillus laterosporus	26	25	26	22	17	15	16	14	17	16	23	28	15	26	14	17	28	33	22	14	26	15	26	18
Bacteria|NA|Firmicutes|Bacilli|Bacillales|Paenibacillaceae|Brevibacillus|Brevibacillus formosus	5	0	10	3	5	2	4	6	3	4	10	8	10	1	6	5	0	20	6	7	8	7	4	4
Bacteria|NA|Firmicutes|Bacilli|Bacillales|Paenibacillaceae|Aneurinibacillus	7	9	0	6	6	6	10	16	6	6	7	4	5	4	6	4	3	12	7	9	4	3	0	2
Bacteria|NA|Firmicutes|Bacilli|Bacillales|Paenibacillaceae|Aneurinibacillus|Aneurinibacillus sp. XH2	64	20	25	23	21	27	14	21	27	21	31	22	19	31	28	29	21	50	29	20	53	33	14	14
Bacteria|NA|Firmicutes|Bacilli|Bacillales|Paenibacillaceae|Aneurinibacillus|Aneurinibacillus soli	17	16	18	17	14	16	15	22	13	9	17	18	22	14	19	24	13	10	22	11	16	12	18	19
Bacteria|NA|Firmicutes|Bacilli|Bacillales|Paenibacillaceae|NA|Paenibacillaceae bacterium GAS479	29	20	21	17	20	16	14	16	13	10	21	15	16	13	18	11	8	23	18	25	23	12	15	10
Bacteria|NA|Firmicutes|Bacilli|Bacillales|Planococcaceae	55	17	30	36	35	20	25	32	16	32	38	36	43	31	31	27	16	32	32	38	29	22	11	25
Bacteria|NA|Firmicutes|Bacilli|Bacillales|Planococcaceae|Planococcus	90	15	20	15	89	13	10	15	118	7	19	16	28	15	22	13	22	20	9	21	260	24	20	15
Bacteria|NA|Firmicutes|Bacilli|Bacillales|Planococcaceae|Planococcus|Planococcus maritimus	99	78	46	40	43	34	30	21	49	32	57	37	49	62	34	56	40	39	38	62	106	32	15	37
Bacteria|NA|Firmicutes|Bacilli|Bacillales|Planococcaceae|Planococcus|Planococcus plakortidis	57	12	10	10	33	2	9	15	40	6	10	8	21	26	7	15	10	11	13	6	61	11	11	15
Bacteria|NA|Firmicutes|Bacilli|Bacillales|Planococcaceae|Planococcus|Planococcus antarcticus	43	9	6	5	40	8	12	5	119	3	14	3	9	10	3	9	13	11	9	7	138	6	10	10
Bacteria|NA|Firmicutes|Bacilli|Bacillales|Planococcaceae|Planococcus|Planococcus sp. MB-3u-03	28	12	19	7	42	6	6	7	49	5	22	10	10	3	16	3	3	36	8	17	121	14	9	5
Bacteria|NA|Firmicutes|Bacilli|Bacillales|Planococcaceae|Planococcus|Planococcus versutus	23	2	4	2	11	7	1	3	32	3	9	4	3	2	3	2	1	3	4	7	44	5	4	3
Bacteria|NA|Firmicutes|Bacilli|Bacillales|Planococcaceae|Planococcus|Planococcus rifietoensis	19	13	4	6	12	5	5	1	17	4	8	3	10	10	9	9	8	10	3	12	33	4	4	3
Bacteria|NA|Firmicutes|Bacilli|Bacillales|Planococcaceae|Planococcus|Planococcus halocryophilus	12	4	2	2	15	3	2	2	14	3	4	2	2	6	3	3	0	4	1	3	25	9	1	3
Bacteria|NA|Firmicutes|Bacilli|Bacillales|Planococcaceae|Planococcus|Planococcus kocurii	11	0	2	2	19	2	1	0	25	0	0	0	0	0	0	0	1	2	2	0	54	4	4	0
Bacteria|NA|Firmicutes|Bacilli|Bacillales|Planococcaceae|Planococcus|Planococcus donghaensis	9	7	5	4	9	1	7	4	20	5	4	6	15	2	37	8	3	2	10	3	23	9	1	4
Bacteria|NA|Firmicutes|Bacilli|Bacillales|Planococcaceae|Planococcus|Planococcus sp. PAMC 21323	6	2	2	2	10	2	3	1	35	2	6	2	3	0	1	0	0	2	3	2	27	5	0	0
Bacteria|NA|Firmicutes|Bacilli|Bacillales|Planococcaceae|Sporosarcina	12	10	10	5	5	7	11	7	7	3	6	3	4	11	4	7	5	7	9	4	6	7	6	16
Bacteria|NA|Firmicutes|Bacilli|Bacillales|Planococcaceae|Sporosarcina|Sporosarcina psychrophila	198	199	153	84	18	509	83	102	331	6	23	71	75	239	95	127	2	19	40	20	11	163	3	58
Bacteria|NA|Firmicutes|Bacilli|Bacillales|Planococcaceae|Sporosarcina|Sporosarcina ureae	27	13	28	23	24	42	13	9	12	27	35	22	28	15	28	20	11	30	23	25	36	41	12	11
Bacteria|NA|Firmicutes|Bacilli|Bacillales|Planococcaceae|Sporosarcina|Sporosarcina sp. P37	11	12	6	14	10	5	12	6	3	5	18	8	13	3	14	3	9	13	5	8	10	5	5	11
Bacteria|NA|Firmicutes|Bacilli|Bacillales|Planococcaceae|Sporosarcina|Sporosarcina sp. P33	2	0	2	0	0	1	0	0	0	0	0	0	1	2	0	1	1	0	1	0	1	0	0	1
Bacteria|NA|Firmicutes|Bacilli|Bacillales|Planococcaceae|Kurthia|Kurthia sp. 11kri321	55	12	17	22	14	17	11	15	46	17	18	50	16	58	15	25	6	45	69	31	38	19	8	9
Bacteria|NA|Firmicutes|Bacilli|Bacillales|Planococcaceae|Solibacillus|Solibacillus silvestris	49	34	22	40	54	31	13	40	278	25	35	238	61	128	29	13	10	33	54	24	102	28	11	39
Bacteria|NA|Firmicutes|Bacilli|Bacillales|Planococcaceae|Solibacillus|Solibacillus sp. R5-41	3	4	8	6	8	10	7	11	13	8	9	31	11	13	17	7	3	11	10	11	5	6	4	5
Bacteria|NA|Firmicutes|Bacilli|Bacillales|Planococcaceae|Rummeliibacillus|Rummeliibacillus stabekisii	19	12	27	31	12	7	15	28	26	16	23	134	17	89	32	18	10	23	33	15	37	11	4	24
Bacteria|NA|Firmicutes|Bacilli|Bacillales|Alicyclobacillaceae|Alicyclobacillus|Alicyclobacillus acidocaldarius	203	115	133	90	79	69	66	67	96	72	123	91	158	81	98	118	68	126	98	155	151	80	68	94
Bacteria|NA|Firmicutes|Bacilli|Bacillales|Alicyclobacillaceae|Tumebacillus|Tumebacillus avium	96	78	76	55	74	65	51	62	69	52	71	67	70	97	81	93	50	96	49	83	99	52	52	48
Bacteria|NA|Firmicutes|Bacilli|Bacillales|Alicyclobacillaceae|Tumebacillus|Tumebacillus algifaecis	48	32	26	13	17	15	29	16	19	20	27	15	37	24	28	30	27	19	15	25	25	20	20	20
Bacteria|NA|Firmicutes|Bacilli|Bacillales|Alicyclobacillaceae|Kyrpidia	71	33	29	29	18	19	11	33	31	17	24	19	32	46	16	37	25	22	31	34	32	17	23	39
Bacteria|NA|Firmicutes|Bacilli|Bacillales|Alicyclobacillaceae|Kyrpidia|Kyrpidia tusciae	51	20	19	25	15	22	6	6	11	13	12	38	20	30	8	40	20	10	18	17	20	11	31	13
Bacteria|NA|Firmicutes|Bacilli|Bacillales|Alicyclobacillaceae|Kyrpidia|Kyrpidia sp. EA-1	23	4	6	5	7	4	9	11	11	5	12	6	17	5	12	14	10	7	7	14	11	5	7	4
Bacteria|NA|Firmicutes|Bacilli|Bacillales|Listeriaceae|Listeria	108	25	59	15	74	65	47	64	56	49	78	57	73	36	93	40	28	126	88	92	101	55	9	32
Bacteria|NA|Firmicutes|Bacilli|Bacillales|Listeriaceae|Listeria|Listeria monocytogenes	39	51	40	35	33	36	36	34	47	37	62	39	31	31	29	44	29	68	46	45	42	24	14	12
Bacteria|NA|Firmicutes|Bacilli|Bacillales|Listeriaceae|Listeria|Listeria innocua	16	7	4	9	4	6	8	1	12	7	3	6	4	9	4	14	2	9	5	4	6	7	1	4
Bacteria|NA|Firmicutes|Bacilli|Bacillales|Listeriaceae|Listeria|Listeria seeligeri	1	6	5	6	3	13	3	4	3	2	7	8	0	3	6	6	7	5	3	8	7	4	2	5
Bacteria|NA|Firmicutes|Bacilli|Bacillales|Listeriaceae|Brochothrix|Brochothrix thermosphacta	31	34	18	16	22	35	22	17	61	15	25	21	33	17	15	18	7	35	25	26	16	29	12	9
Bacteria|NA|Firmicutes|Bacilli|Bacillales|NA|Exiguobacterium	18	17	19	17	18	23	8	11	22	13	25	20	22	8	20	13	20	30	16	15	18	26	9	15
Bacteria|NA|Firmicutes|Bacilli|Bacillales|NA|Exiguobacterium|Exiguobacterium sp. AT1b	27	28	19	17	13	11	12	15	21	29	14	14	17	17	14	22	13	16	28	20	24	30	19	10
Bacteria|NA|Firmicutes|Bacilli|Bacillales|NA|Exiguobacterium|Exiguobacterium oxidotolerans	18	25	11	10	10	7	15	12	16	16	12	25	22	3	29	25	14	25	6	9	15	16	4	25
Bacteria|NA|Firmicutes|Bacilli|Bacillales|NA|Exiguobacterium|Exiguobacterium sibiricum	8	6	0	3	3	3	3	8	5	2	1	4	6	3	2	3	1	2	0	6	6	5	0	1
Bacteria|NA|Firmicutes|Bacilli|Bacillales|NA|Exiguobacterium|Exiguobacterium antarcticum	7	2	3	2	2	2	2	4	4	4	2	3	2	9	3	2	1	2	1	5	4	1	1	1
Bacteria|NA|Firmicutes|Bacilli|Bacillales|NA|Exiguobacterium|Exiguobacterium sp. ZWU0009	1	1	0	0	0	1	0	0	1	1	1	0	0	0	0	0	0	0	1	0	1	0	0	0
Bacteria|NA|Firmicutes|Bacilli|Bacillales|NA|Gemella|Gemella morbillorum	52	29	23	33	40	35	24	43	29	37	52	50	59	20	56	30	15	43	27	42	43	36	13	17
Bacteria|NA|Firmicutes|Bacilli|Bacillales|NA|Gemella|Gemella sp. oral taxon 928	13	8	11	10	13	9	9	9	5	4	24	7	22	16	9	12	1	23	17	9	3	17	6	9
Bacteria|NA|Firmicutes|Bacilli|Bacillales|Thermoactinomycetaceae|Novibacillus|Novibacillus thermophilus	85	49	74	25	38	23	41	27	59	30	73	36	46	64	29	54	30	244	52	150	102	25	33	24
Bacteria|NA|Firmicutes|Bacilli|Bacillales|Thermoactinomycetaceae|Laceyella|Laceyella sp. FBKL4.010	46	18	16	24	19	21	6	16	21	9	36	14	14	36	20	18	12	52	25	46	33	11	15	12
Bacteria|NA|Firmicutes|Bacilli|Bacillales|Sporolactobacillaceae|NA|[Bacillus] selenitireducens	37	30	22	16	22	25	29	18	23	27	22	36	19	20	22	29	22	20	23	18	22	22	14	20
Bacteria|NA|Firmicutes|Negativicutes	488	1248	730	734	349	471	903	420	493	667	784	830	1179	977	393	1196	809	414	769	727	879	480	673	1164
Bacteria|NA|Firmicutes|Negativicutes|Selenomonadales	4	26	15	19	12	16	25	11	6	15	25	11	43	9	18	27	13	7	29	25	20	13	26	20
Bacteria|NA|Firmicutes|Negativicutes|Selenomonadales|Selenomonadaceae	23	91	63	125	26	52	87	71	24	70	60	66	100	112	33	46	103	25	80	47	53	56	127	145
Bacteria|NA|Firmicutes|Negativicutes|Selenomonadales|Selenomonadaceae|Selenomonas	611	1711	934	2295	469	748	1117	664	464	851	865	1357	1500	2984	632	1171	2138	399	1057	994	881	1340	2880	2940
Bacteria|NA|Firmicutes|Negativicutes|Selenomonadales|Selenomonadaceae|Selenomonas|Selenomonas sputigena	956	2142	1039	2851	492	732	1058	647	550	842	930	1720	1492	3667	562	1534	2679	504	1149	1034	1091	1483	3869	4090
Bacteria|NA|Firmicutes|Negativicutes|Selenomonadales|Selenomonadaceae|Selenomonas|Selenomonas sp. oral taxon 126	283	696	270	1118	155	165	283	179	115	258	209	606	485	1322	154	463	978	137	305	296	291	574	1695	1700
Bacteria|NA|Firmicutes|Negativicutes|Selenomonadales|Selenomonadaceae|Selenomonas|Selenomonas sp. oral taxon 920	233	492	277	789	132	168	267	118	128	180	149	469	307	1123	129	370	746	106	235	220	211	437	1201	1171
Bacteria|NA|Firmicutes|Negativicutes|Selenomonadales|Selenomonadaceae|Selenomonas|Selenomonas sp. oral taxon 478	162	268	131	317	57	67	147	71	63	83	107	184	213	371	80	210	298	79	135	130	125	217	396	438
Bacteria|NA|Firmicutes|Negativicutes|Selenomonadales|Selenomonadaceae|Selenomonas|Selenomonas sp. oral taxon 136	113	177	167	278	59	181	156	78	43	175	191	403	187	362	86	191	438	35	121	139	72	181	434	381
Bacteria|NA|Firmicutes|Negativicutes|Selenomonadales|Selenomonadaceae|Megamonas|Megamonas hypermegale	327	544	355	379	207	200	413	252	269	301	327	360	507	333	158	516	345	207	335	343	475	243	304	518
Bacteria|NA|Firmicutes|Negativicutes|Selenomonadales|Sporomusaceae|Pelosinus|Pelosinus fermentans	94	131	96	65	70	73	76	75	86	75	86	99	102	38	63	139	76	57	104	77	107	56	39	77
Bacteria|NA|Firmicutes|Negativicutes|Selenomonadales|Sporomusaceae|Pelosinus|Pelosinus sp. UFO1	55	117	77	54	43	34	57	53	72	48	75	75	84	59	39	111	65	49	64	65	74	35	32	96
Bacteria|NA|Firmicutes|Negativicutes|Veillonellales|Veillonellaceae	156	304	155	159	93	100	177	77	141	154	155	171	197	284	86	275	206	90	174	161	215	104	144	198
Bacteria|NA|Firmicutes|Negativicutes|Veillonellales|Veillonellaceae|Megasphaera	41	111	114	111	30	76	101	54	58	63	109	94	116	149	49	102	114	36	94	97	85	92	85	114
Bacteria|NA|Firmicutes|Negativicutes|Veillonellales|Veillonellaceae|Megasphaera|Megasphaera elsdenii	1377	2236	1074	2183	496	677	1051	582	735	845	1005	1627	1570	5860	685	1663	2432	680	871	1050	1350	1226	4040	3460
Bacteria|NA|Firmicutes|Negativicutes|Veillonellales|Veillonellaceae|Megasphaera|Megasphaera hexanoica	1004	298	145	374	110	164	171	141	86	126	208	179	232	595	116	214	573	107	191	200	213	163	1104	505
Bacteria|NA|Firmicutes|Negativicutes|Veillonellales|Veillonellaceae|Dialister	81	107	79	91	32	58	60	40	64	67	92	88	68	410	52	88	109	125	61	96	70	80	100	152
Bacteria|NA|Firmicutes|Negativicutes|Veillonellales|Veillonellaceae|Dialister|Dialister pneumosintes	144	130	30	118	36	29	59	20	61	63	51	69	62	697	28	126	133	23	43	50	76	32	100	209
Bacteria|NA|Firmicutes|Negativicutes|Veillonellales|Veillonellaceae|Veillonella	82	94	81	55	40	40	77	51	44	67	67	101	102	62	52	109	78	37	61	69	80	30	48	102
Bacteria|NA|Firmicutes|Negativicutes|Veillonellales|Veillonellaceae|Veillonella|Veillonella rodentium	182	165	91	107	34	87	111	28	85	97	47	132	119	482	41	192	175	54	51	78	116	90	142	287
Bacteria|NA|Firmicutes|Negativicutes|Veillonellales|Veillonellaceae|Veillonella|Veillonella parvula	29	63	62	44	33	26	49	43	46	35	62	47	54	91	43	56	43	35	60	64	61	29	22	63
Bacteria|NA|Firmicutes|Negativicutes|Veillonellales|Veillonellaceae|Negativicoccus|Negativicoccus massiliensis	75	92	72	61	31	45	53	36	58	48	69	80	85	161	56	96	60	48	48	55	70	42	63	96
Bacteria|NA|Firmicutes|Negativicutes|Acidaminococcales|Acidaminococcaceae|Acidaminococcus|Acidaminococcus fermentans	1685	2004	1338	1151	666	693	1167	691	1210	1236	1196	1365	1613	2875	682	2136	1642	740	1095	1361	1766	663	981	1967
Bacteria|NA|Firmicutes|Erysipelotrichia|Erysipelotrichales|Erysipelotrichaceae|Erysipelothrix	79	37	41	44	42	26	29	27	41	43	44	27	44	90	26	84	26	28	34	35	59	32	32	35
Bacteria|NA|Firmicutes|Erysipelotrichia|Erysipelotrichales|Erysipelotrichaceae|Erysipelothrix|Erysipelothrix larvae	37	23	28	19	14	21	18	11	32	17	36	20	39	20	33	17	18	30	21	31	32	13	5	10
Bacteria|NA|Firmicutes|Tissierellia	2	2	1	0	3	2	0	0	0	1	0	0	1	1	0	0	0	3	2	1	0	0	0	0
Bacteria|NA|Firmicutes|Tissierellia|Tissierellales	11	2	4	5	3	2	1	4	3	3	2	2	6	13	2	9	0	3	5	3	3	1	0	2
Bacteria|NA|Firmicutes|Tissierellia|Tissierellales|Peptoniphilaceae	50	18	33	22	22	22	22	26	30	33	34	24	36	23	28	42	16	26	37	25	40	24	15	13
Bacteria|NA|Firmicutes|Tissierellia|Tissierellales|Peptoniphilaceae|Murdochiella|Murdochiella vaginalis	774	298	205	258	175	115	183	129	199	152	148	208	222	1163	176	632	388	138	212	176	353	196	284	534
Bacteria|NA|Firmicutes|Tissierellia|Tissierellales|Peptoniphilaceae|Parvimonas|Parvimonas micra	225	102	134	66	87	60	75	63	155	85	110	94	162	84	111	125	33	89	93	117	137	68	46	73
Bacteria|NA|Firmicutes|Tissierellia|Tissierellales|Peptoniphilaceae|Anaerococcus|Anaerococcus prevotii	84	63	42	28	204	38	45	106	38	46	54	55	61	71	79	84	40	49	49	64	61	39	33	42
Bacteria|NA|Firmicutes|Tissierellia|Tissierellales|Peptoniphilaceae|Anaerococcus|Anaerococcus mediterraneensis	75	34	36	22	29	20	32	27	33	27	41	36	42	31	39	33	23	33	35	56	46	32	11	31
Bacteria|NA|Firmicutes|Tissierellia|Tissierellales|Peptoniphilaceae|Peptoniphilus|Peptoniphilus sp. ING2-D1G	102	44	35	28	75	35	26	51	27	25	52	15	30	77	36	58	20	41	37	25	35	31	31	45
Bacteria|NA|Firmicutes|Tissierellia|Tissierellales|Gottschalkiaceae|Gottschalkia|Gottschalkia acidurici	125	45	60	27	81	35	42	52	50	41	67	72	54	85	79	56	38	80	59	83	102	51	21	40
Bacteria|NA|Firmicutes|Tissierellia|Tissierellales|Tissierellaceae|NA|[Clostridium] ultunense	59	59	31	34	35	21	19	45	36	21	44	31	47	50	36	42	20	56	36	37	61	20	22	28
Bacteria|NA|Firmicutes|Tissierellia|NA|NA|Ezakiella|Ezakiella massiliensis	112	69	65	33	55	56	40	32	58	56	64	48	65	51	58	57	37	51	68	43	90	32	45	46
Bacteria|NA|Firmicutes|Limnochordia|Limnochordales|Limnochordaceae|Limnochorda|Limnochorda pilosa	328	160	271	182	146	119	137	125	186	149	203	186	211	149	141	197	201	202	158	186	286	111	229	202
Bacteria|NA|Firmicutes|NA|NA|NA|Ndongobacter|Ndongobacter massiliensis	177	92	68	60	75	49	57	62	63	58	66	66	84	57	44	87	57	96	74	76	112	57	45	50
Bacteria|NA|Firmicutes|NA|NA|NA|NA|endosymbiont 'TC1' of Trimyema compressum	33	30	18	16	21	15	31	32	16	23	24	30	29	21	19	26	13	29	20	16	15	26	27	14
Bacteria|NA|Actinobacteria|Coriobacteriia|Coriobacteriales|Atopobiaceae	3058	1195	1536	783	491	427	1030	438	857	643	789	1215	2155	2430	689	1540	493	924	1314	1288	1883	884	469	985
Bacteria|NA|Actinobacteria|Coriobacteriia|Coriobacteriales|Atopobiaceae|Atopobium|Atopobium parvulum	609	375	408	188	236	187	313	204	224	232	338	309	568	322	253	334	207	418	385	393	412	288	152	222
Bacteria|NA|Actinobacteria|Coriobacteriia|Coriobacteriales|Coriobacteriaceae	67	26	45	10	25	15	27	17	40	22	48	26	65	37	22	46	17	69	45	32	67	20	8	15
Bacteria|NA|Actinobacteria|Coriobacteriia|Coriobacteriales|Coriobacteriaceae|NA|Coriobacteriaceae bacterium 68-1-3	1767	668	874	358	559	578	529	542	709	518	665	782	1121	831	675	903	397	980	907	924	1442	469	299	469
Bacteria|NA|Actinobacteria|Coriobacteriia|Eggerthellales|Eggerthellaceae|Denitrobacterium|Denitrobacterium detoxificans	6413	2701	3037	2016	1208	2084	2638	1324	2236	1583	2057	2188	4637	3523	2062	3052	1187	2798	3338	2447	3920	1985	915	1873
Bacteria|NA|Actinobacteria|Coriobacteriia|Eggerthellales|Eggerthellaceae|Gordonibacter	1228	446	598	289	336	381	370	418	566	400	525	586	728	653	512	670	290	714	656	621	985	327	231	365
Bacteria|NA|Actinobacteria|Coriobacteriia|Eggerthellales|Eggerthellaceae|Gordonibacter|Gordonibacter urolithinfaciens	1019	391	545	230	353	247	305	264	465	291	405	431	670	586	402	586	235	552	487	521	850	285	162	282
Bacteria|NA|Actinobacteria|Coriobacteriia|Eggerthellales|Eggerthellaceae|Gordonibacter|Gordonibacter pamelaeae	807	296	363	204	269	219	275	235	386	283	368	402	571	525	390	469	192	459	429	477	725	217	179	243
Bacteria|NA|Actinobacteria|Coriobacteriia|Eggerthellales|Eggerthellaceae|Eggerthella	136	42	66	35	32	35	48	17	54	26	42	54	95	61	57	57	33	48	47	53	101	32	13	39
Bacteria|NA|Actinobacteria|Coriobacteriia|Eggerthellales|Eggerthellaceae|Adlercreutzia|Adlercreutzia equolifaciens	1576	686	821	376	520	482	581	434	636	501	701	685	1075	785	646	857	389	826	872	856	1179	510	292	485
Bacteria|NA|Actinobacteria|Coriobacteriia|Eggerthellales|Eggerthellaceae|Phoenicibacter|Phoenicibacter massiliensis	168	77	83	51	87	42	40	54	78	50	68	61	67	125	80	91	42	70	76	70	134	29	27	43
Bacteria|NA|Actinobacteria|Actinobacteria|Bifidobacteriales|Bifidobacteriaceae	137	38	91	20	54	21	55	35	262	46	34	73	145	35	35	178	99	37	26	73	150	99	12	116
Bacteria|NA|Actinobacteria|Actinobacteria|Bifidobacteriales|Bifidobacteriaceae|Bifidobacterium|Bifidobacterium angulatum	5882	146	3289	239	1901	204	2237	796	35936	3504	1194	10629	4351	180	460	4987	4755	2249	1082	13750	7951	9593	76	1372
Bacteria|NA|Actinobacteria|Actinobacteria|Bifidobacteriales|Bifidobacteriaceae|Bifidobacterium|Bifidobacterium adolescentis	4983	142	8348	294	510	84	1245	167	20515	2594	1025	5263	8793	200	147	3545	8072	763	550	11451	5260	7348	59	934
Bacteria|NA|Actinobacteria|Actinobacteria|Bifidobacteriales|Bifidobacteriaceae|Bifidobacterium|Bifidobacterium thermophilum	3822	274	1077	181	145	87	464	91	3033	377	140	1894	1419	541	112	3853	2117	156	139	883	1543	2431	179	1967
Bacteria|NA|Actinobacteria|Actinobacteria|Bifidobacteriales|Bifidobacteriaceae|Bifidobacterium|Bifidobacterium pseudocatenulatum	2141	858	1402	486	675	413	500	556	1916	682	870	957	1121	1285	688	1327	803	961	691	1305	1998	761	465	669
Bacteria|NA|Actinobacteria|Actinobacteria|Bifidobacteriales|Bifidobacteriaceae|Bifidobacterium|Bifidobacterium bifidum	682	119	665	88	148	69	248	92	2651	267	155	619	766	158	99	1181	690	162	147	914	828	926	54	487
Bacteria|NA|Actinobacteria|Actinobacteria|Bifidobacteriales|Bifidobacteriaceae|Bifidobacterium|Bifidobacterium scardovii	555	117	559	68	111	77	260	61	1565	170	122	378	644	193	107	1236	546	143	108	499	684	609	43	574
Bacteria|NA|Actinobacteria|Actinobacteria|Bifidobacteriales|Bifidobacteriaceae|Bifidobacterium|Bifidobacterium dentium	471	120	596	176	107	132	223	73	1639	327	188	653	595	195	78	510	755	150	112	705	498	662	290	402
Bacteria|NA|Actinobacteria|Actinobacteria|Bifidobacteriales|Bifidobacteriaceae|Bifidobacterium|Bifidobacterium kashiwanohense	350	32	385	28	72	17	133	48	1361	213	2660	407	655	62	49	280	408	90	63	6058	497	434	33	113
Bacteria|NA|Actinobacteria|Actinobacteria|Bifidobacteriales|Bifidobacteriaceae|Bifidobacterium|Bifidobacterium asteroides	291	142	214	92	76	71	112	69	313	110	155	141	226	120	108	306	104	134	120	151	257	143	52	173
Bacteria|NA|Actinobacteria|Actinobacteria|Bifidobacteriales|Bifidobacteriaceae|Bifidobacterium|Bifidobacterium actinocoloniiforme	231	70	233	56	50	45	97	72	396	62	62	89	242	104	67	459	169	65	66	84	217	211	36	224
Bacteria|NA|Actinobacteria|Actinobacteria|Bifidobacteriales|Bifidobacteriaceae|Bifidobacterium|Bifidobacterium catenulatum	201	19	217	12	40	8	61	28	835	117	44	277	237	22	15	177	203	50	55	414	203	298	8	43
Bacteria|NA|Actinobacteria|Actinobacteria|Bifidobacteriales|Bifidobacteriaceae|Bifidobacterium|Bifidobacterium coryneforme	37	22	36	23	6	7	22	8	48	15	25	23	53	87	17	66	20	11	14	23	57	37	11	39
Bacteria|NA|Actinobacteria|Actinobacteria|Bifidobacteriales|Bifidobacteriaceae|Bifidobacterium|Bifidobacterium indicum	35	19	26	6	12	9	14	13	54	23	13	13	56	11	13	63	21	24	15	21	45	25	5	21
Bacteria|NA|Actinobacteria|Actinobacteria|Bifidobacteriales|Bifidobacteriaceae|Parascardovia|Parascardovia denticolens	456	149	123	124	165	52	78	115	121	68	89	124	128	370	97	341	298	83	57	112	135	116	119	240
Bacteria|NA|Actinobacteria|Actinobacteria|Bifidobacteriales|Bifidobacteriaceae|Gardnerella|Gardnerella vaginalis	70	33	34	26	27	15	44	18	62	39	18	37	50	65	20	89	66	26	22	27	51	56	20	43
Bacteria|NA|Actinobacteria|Actinobacteria|Bifidobacteriales|Bifidobacteriaceae|Scardovia|Scardovia inopinata	15	20	18	10	21	24	20	18	34	20	12	22	18	24	25	26	14	29	26	12	28	22	12	16
Bacteria|NA|Actinobacteria|Actinobacteria|Micrococcales|Microbacteriaceae	596	305	579	233	214	254	205	237	692	194	398	300	348	583	247	414	224	491	471	302	557	202	234	254
Bacteria|NA|Actinobacteria|Actinobacteria|Micrococcales|Microbacteriaceae|Microbacterium	328	272	380	281	179	319	299	182	779	264	421	547	270	494	206	289	511	204	348	203	283	269	293	324
Bacteria|NA|Actinobacteria|Actinobacteria|Micrococcales|Microbacteriaceae|Microbacterium|Microbacterium aurum	204	78	102	69	40	93	78	83	200	19	55	58	105	172	57	156	46	110	59	52	66	63	52	79
Bacteria|NA|Actinobacteria|Actinobacteria|Micrococcales|Microbacteriaceae|Microbacterium|Microbacterium sp. str. 'China'	175	56	114	44	48	13	23	31	133	34	55	42	65	54	25	91	48	33	47	62	140	24	64	46
Bacteria|NA|Actinobacteria|Actinobacteria|Micrococcales|Microbacteriaceae|Microbacterium|Microbacterium sp. No. 7	154	91	109	65	33	55	48	63	188	37	97	77	85	141	64	115	42	94	85	70	137	57	42	66
Bacteria|NA|Actinobacteria|Actinobacteria|Micrococcales|Microbacteriaceae|Microbacterium|Microbacterium testaceum	108	54	80	51	30	58	55	30	114	45	55	61	71	106	45	78	40	55	67	52	84	58	36	56
Bacteria|NA|Actinobacteria|Actinobacteria|Micrococcales|Microbacteriaceae|Microbacterium|Microbacterium sp. PM5	97	68	93	108	50	79	50	36	142	65	64	86	69	115	48	80	98	67	66	49	92	45	110	102
Bacteria|NA|Actinobacteria|Actinobacteria|Micrococcales|Microbacteriaceae|Microbacterium|Microbacterium hominis	91	34	55	32	22	53	27	31	124	13	47	34	41	89	22	68	28	58	61	24	69	36	27	46
Bacteria|NA|Actinobacteria|Actinobacteria|Micrococcales|Microbacteriaceae|Microbacterium|Microbacterium pygmaeum	83	63	66	37	28	31	47	39	127	9	45	37	46	146	33	59	20	43	58	45	79	29	26	53
Bacteria|NA|Actinobacteria|Actinobacteria|Micrococcales|Microbacteriaceae|Microbacterium|Microbacterium chocolatum	68	33	47	36	23	49	22	23	130	23	36	29	31	65	41	52	20	42	43	29	85	22	24	34
Bacteria|NA|Actinobacteria|Actinobacteria|Micrococcales|Microbacteriaceae|Microbacterium|Microbacterium sp. LKL04	65	38	60	53	20	72	27	45	118	22	45	48	41	103	36	62	18	71	80	38	66	33	30	39
Bacteria|NA|Actinobacteria|Actinobacteria|Micrococcales|Microbacteriaceae|Microbacterium|Microbacterium sp. PAMC 28756	51	27	22	29	26	13	25	12	117	6	18	17	16	66	19	26	4	31	30	25	29	25	13	22
Bacteria|NA|Actinobacteria|Actinobacteria|Micrococcales|Microbacteriaceae|Microbacterium|Microbacterium sp. CGR1	26	16	18	13	16	4	6	9	93	5	9	7	9	32	11	6	6	15	11	12	12	9	6	13
Bacteria|NA|Actinobacteria|Actinobacteria|Micrococcales|Microbacteriaceae|Microbacterium|Microbacterium sp. 1.5R	22	12	19	4	4	8	2	1	115	2	13	10	9	17	2	6	5	16	16	5	13	4	2	6
Bacteria|NA|Actinobacteria|Actinobacteria|Micrococcales|Microbacteriaceae|Microbacterium|Microbacterium paraoxydans	7	1	8	3	9	7	4	2	31	3	7	4	10	17	10	9	2	5	4	3	11	1	0	4
Bacteria|NA|Actinobacteria|Actinobacteria|Micrococcales|Microbacteriaceae|Cryobacterium	40	12	66	18	15	10	11	9	36	9	47	21	16	54	17	10	21	30	81	17	55	19	15	9
Bacteria|NA|Actinobacteria|Actinobacteria|Micrococcales|Microbacteriaceae|Cryobacterium|Cryobacterium arcticum	347	204	659	222	80	231	131	153	260	88	325	183	249	649	211	251	98	306	461	165	361	148	72	182
Bacteria|NA|Actinobacteria|Actinobacteria|Micrococcales|Microbacteriaceae|Cryobacterium|Cryobacterium sp. LW097	167	66	377	72	33	82	41	58	123	28	422	58	103	291	85	96	126	323	714	186	452	46	98	64
Bacteria|NA|Actinobacteria|Actinobacteria|Micrococcales|Microbacteriaceae|Mycetocola|Mycetocola sp. CGMCC 1.16372	434	178	307	107	114	45	70	84	285	97	159	122	205	161	103	245	112	166	148	156	409	67	116	94
Bacteria|NA|Actinobacteria|Actinobacteria|Micrococcales|Microbacteriaceae|Leifsonia	115	59	74	60	24	53	38	41	91	31	59	66	53	134	50	72	46	54	67	73	109	30	45	58
Bacteria|NA|Actinobacteria|Actinobacteria|Micrococcales|Microbacteriaceae|Leifsonia|Leifsonia xyli	163	82	147	69	75	97	66	73	188	45	113	91	108	127	79	112	62	129	115	78	149	82	53	73
Bacteria|NA|Actinobacteria|Actinobacteria|Micrococcales|Microbacteriaceae|Leifsonia|Leifsonia sp. 21MFCrub1.1	58	18	56	24	16	19	22	29	67	13	49	31	37	71	27	50	19	37	53	25	63	19	29	33
Bacteria|NA|Actinobacteria|Actinobacteria|Micrococcales|Microbacteriaceae|Clavibacter	117	49	119	56	58	53	34	59	110	42	89	86	85	99	52	86	57	108	119	66	117	68	52	68
Bacteria|NA|Actinobacteria|Actinobacteria|Micrococcales|Microbacteriaceae|Clavibacter|Clavibacter sepedonicus	59	15	60	40	12	18	18	19	54	17	36	36	34	66	20	45	22	47	35	20	56	19	40	44
Bacteria|NA|Actinobacteria|Actinobacteria|Micrococcales|Microbacteriaceae|Clavibacter|Clavibacter nebraskensis	45	22	46	18	10	12	8	17	31	14	37	11	25	48	6	38	17	20	30	15	56	10	24	23
Bacteria|NA|Actinobacteria|Actinobacteria|Micrococcales|Microbacteriaceae|Clavibacter|Clavibacter michiganensis	43	22	46	19	8	7	12	9	30	2	46	14	22	75	14	18	10	34	55	8	30	16	4	12
Bacteria|NA|Actinobacteria|Actinobacteria|Micrococcales|Microbacteriaceae|Clavibacter|Clavibacter capsici	41	14	54	36	7	28	10	19	22	6	38	15	13	83	18	27	18	36	47	16	55	7	22	22
Bacteria|NA|Actinobacteria|Actinobacteria|Micrococcales|Microbacteriaceae|Clavibacter|Clavibacter insidiosus	17	11	34	20	8	13	10	10	30	7	23	13	12	23	9	11	5	31	23	6	34	2	6	10
Bacteria|NA|Actinobacteria|Actinobacteria|Micrococcales|Microbacteriaceae|Agrococcus	6	1	3	0	3	5	1	2	8	1	4	3	0	6	4	3	0	3	2	4	2	4	1	1
Bacteria|NA|Actinobacteria|Actinobacteria|Micrococcales|Microbacteriaceae|Agrococcus|Agrococcus carbonis	128	54	87	68	44	62	31	50	93	47	54	61	86	99	56	75	51	99	60	70	95	48	63	49
Bacteria|NA|Actinobacteria|Actinobacteria|Micrococcales|Microbacteriaceae|Agromyces	13	2	22	8	3	4	1	1	21	3	10	8	3	13	4	21	7	5	11	2	15	4	7	8
Bacteria|NA|Actinobacteria|Actinobacteria|Micrococcales|Microbacteriaceae|Agromyces|Agromyces flavus	69	59	100	86	28	69	63	31	88	44	76	104	51	120	28	49	134	46	74	40	48	43	94	106
Bacteria|NA|Actinobacteria|Actinobacteria|Micrococcales|Microbacteriaceae|Agromyces|Agromyces aureus	65	28	61	24	29	46	10	28	105	19	33	22	34	58	31	49	14	58	55	30	66	30	26	18
Bacteria|NA|Actinobacteria|Actinobacteria|Micrococcales|Microbacteriaceae|Agromyces|Agromyces sp. 30A	65	38	59	26	15	31	17	21	107	24	45	26	25	66	32	50	32	51	44	37	63	29	20	21
Bacteria|NA|Actinobacteria|Actinobacteria|Micrococcales|Microbacteriaceae|Salinibacterium|Salinibacterium sp. CGMCC 1.16371	206	58	150	60	56	42	49	32	139	69	81	51	106	79	46	109	48	109	80	89	182	45	41	44
Bacteria|NA|Actinobacteria|Actinobacteria|Micrococcales|Microbacteriaceae|Curtobacterium	27	24	30	14	19	16	9	17	36	12	30	16	17	32	20	13	15	33	45	24	43	22	11	12
Bacteria|NA|Actinobacteria|Actinobacteria|Micrococcales|Microbacteriaceae|Curtobacterium|Curtobacterium pusillum	96	49	81	31	19	23	26	31	61	28	52	36	30	64	29	68	66	43	59	42	82	27	56	34
Bacteria|NA|Actinobacteria|Actinobacteria|Micrococcales|Microbacteriaceae|Curtobacterium|Curtobacterium sp. BH-2-1-1	42	22	83	37	16	40	29	29	55	29	87	43	36	79	45	37	39	91	75	30	85	39	34	22
Bacteria|NA|Actinobacteria|Actinobacteria|Micrococcales|Microbacteriaceae|Curtobacterium|Curtobacterium sp. MR_MD2014	29	29	46	25	10	50	16	17	66	23	55	31	31	71	30	41	17	67	54	29	59	27	24	23
Bacteria|NA|Actinobacteria|Actinobacteria|Micrococcales|Microbacteriaceae|Microterricola|Microterricola viridarii	168	77	129	57	51	81	44	60	168	53	123	74	97	133	85	89	63	99	136	87	163	46	55	62
Bacteria|NA|Actinobacteria|Actinobacteria|Micrococcales|Microbacteriaceae|Plantibacter|Plantibacter flavus	144	88	183	91	56	80	63	72	148	43	231	85	128	309	118	123	75	160	212	111	273	83	77	86
Bacteria|NA|Actinobacteria|Actinobacteria|Micrococcales|Microbacteriaceae|Aurantimicrobium	48	79	85	107	97	99	118	81	73	156	120	179	132	106	110	70	248	75	72	63	18	126	128	114
Bacteria|NA|Actinobacteria|Actinobacteria|Micrococcales|Microbacteriaceae|Aurantimicrobium|Aurantimicrobium sp. MWH-Mo1	75	75	128	160	39	80	97	51	65	108	93	142	72	137	42	82	255	54	62	61	58	55	227	201
Bacteria|NA|Actinobacteria|Actinobacteria|Micrococcales|Microbacteriaceae|Aurantimicrobium|Aurantimicrobium sp. MWH-Uga1	14	12	8	18	17	18	14	20	9	24	21	11	23	6	27	13	4	14	22	17	3	12	1	8
Bacteria|NA|Actinobacteria|Actinobacteria|Micrococcales|Microbacteriaceae|Aurantimicrobium|Aurantimicrobium minutum	4	5	9	4	9	4	4	8	2	5	7	3	3	12	7	11	15	9	11	4	4	8	7	7
Bacteria|NA|Actinobacteria|Actinobacteria|Micrococcales|Microbacteriaceae|Frondihabitans|Frondihabitans sp. PAMC 28766	88	55	138	46	43	48	41	32	102	34	101	53	82	132	68	50	45	130	186	83	125	43	46	45
Bacteria|NA|Actinobacteria|Actinobacteria|Micrococcales|Microbacteriaceae|Rathayibacter	1	0	2	0	0	1	0	0	1	0	3	0	0	1	0	0	0	0	2	0	0	0	0	0
Bacteria|NA|Actinobacteria|Actinobacteria|Micrococcales|Microbacteriaceae|Rathayibacter|Rathayibacter tritici	35	29	49	24	14	25	22	15	52	23	38	38	33	50	18	28	25	50	57	34	59	30	20	32
Bacteria|NA|Actinobacteria|Actinobacteria|Micrococcales|Microbacteriaceae|Rathayibacter|Rathayibacter toxicus	26	18	23	2	24	8	5	14	30	10	12	17	15	10	16	5	1	21	20	18	19	19	5	4
Bacteria|NA|Actinobacteria|Actinobacteria|Micrococcales|Microbacteriaceae|Cnuibacter|Cnuibacter physcomitrellae	60	44	94	68	29	52	52	32	79	53	86	86	58	97	43	51	87	52	88	47	66	53	50	58
Bacteria|NA|Actinobacteria|Actinobacteria|Micrococcales|Microbacteriaceae|Rhodoluna	4	0	1	0	0	3	0	0	1	0	0	2	0	1	0	1	1	0	4	0	2	0	0	1
Bacteria|NA|Actinobacteria|Actinobacteria|Micrococcales|Microbacteriaceae|Rhodoluna|Candidatus Rhodoluna planktonica	19	10	7	14	13	5	15	9	19	8	13	9	20	11	13	13	9	15	15	10	11	12	7	8
Bacteria|NA|Actinobacteria|Actinobacteria|Micrococcales|Microbacteriaceae|Rhodoluna|Rhodoluna lacicola	17	9	7	23	18	8	12	20	18	30	39	14	35	21	17	17	16	18	20	20	17	19	26	12
Bacteria|NA|Actinobacteria|Actinobacteria|Micrococcales|Microbacteriaceae|Candidatus Aquiluna|Candidatus Aquiluna sp. UB-MaderosW2red	19	26	10	6	12	18	18	11	7	10	18	20	28	27	17	25	6	20	15	11	13	21	5	24
Bacteria|NA|Actinobacteria|Actinobacteria|Micrococcales|Microbacteriaceae|Microcella|Microcella alkaliphila	58	35	55	26	29	29	27	21	79	23	66	31	49	51	31	41	34	37	42	33	57	26	29	49
Bacteria|NA|Actinobacteria|Actinobacteria|Micrococcales|Microbacteriaceae|Pontimonas|Pontimonas salivibrio	25	33	43	45	44	39	35	20	40	59	44	105	50	79	41	45	110	19	31	39	40	52	55	73
Bacteria|NA|Actinobacteria|Actinobacteria|Micrococcales|Micrococcaceae|Arthrobacter|Arthrobacter alpinus	187	87	90	69	77	99	77	83	194	46	95	91	115	105	92	122	59	154	118	110	143	79	60	82
Bacteria|NA|Actinobacteria|Actinobacteria|Micrococcales|Micrococcaceae|Arthrobacter|Arthrobacter sp. YC-RL1	154	30	13	8	140	66	12	15	1809	11	31	13	15	22	10	13	9	18	35	20	115	66	16	6
Bacteria|NA|Actinobacteria|Actinobacteria|Micrococcales|Micrococcaceae|Arthrobacter|Arthrobacter sp. LS16	117	26	15	4	125	63	5	10	1844	8	17	5	1	33	3	12	12	8	10	16	125	43	17	11
Bacteria|NA|Actinobacteria|Actinobacteria|Micrococcales|Micrococcaceae|Arthrobacter|Arthrobacter crystallopoietes	103	42	76	45	33	34	33	33	140	28	61	33	42	61	30	67	33	68	41	64	93	35	20	54
Bacteria|NA|Actinobacteria|Actinobacteria|Micrococcales|Micrococcaceae|Arthrobacter|Arthrobacter sp. U41	77	38	43	35	20	12	11	34	67	21	29	29	35	89	26	52	41	65	56	30	55	20	30	56
Bacteria|NA|Actinobacteria|Actinobacteria|Micrococcales|Micrococcaceae|Arthrobacter|Arthrobacter sp. QXT-31	72	43	35	17	43	20	32	18	64	30	29	25	31	96	40	68	28	58	48	38	65	38	13	45
Bacteria|NA|Actinobacteria|Actinobacteria|Micrococcales|Micrococcaceae|Arthrobacter|Arthrobacter sp. PGP41	72	34	52	38	24	40	28	28	56	24	44	40	58	92	39	60	47	53	43	45	66	35	75	53
Bacteria|NA|Actinobacteria|Actinobacteria|Micrococcales|Micrococcaceae|Arthrobacter|Arthrobacter sp. FB24	66	29	43	18	27	19	23	31	79	21	33	37	37	41	24	40	30	44	27	42	55	13	24	19
Bacteria|NA|Actinobacteria|Actinobacteria|Micrococcales|Micrococcaceae|Arthrobacter|Arthrobacter sp. DCT5	65	24	31	13	32	33	22	29	82	27	33	32	37	31	27	31	19	42	38	50	55	32	13	27
Bacteria|NA|Actinobacteria|Actinobacteria|Micrococcales|Micrococcaceae|Arthrobacter|Arthrobacter sp. ERGS1:01	63	37	44	33	32	39	24	27	85	21	44	38	46	46	42	56	48	88	37	44	84	30	32	35
Bacteria|NA|Actinobacteria|Actinobacteria|Micrococcales|Micrococcaceae|Arthrobacter|Arthrobacter sp. YN	50	25	32	26	24	13	13	25	50	16	23	24	32	41	26	24	13	23	26	24	52	19	22	17
Bacteria|NA|Actinobacteria|Actinobacteria|Micrococcales|Micrococcaceae|Arthrobacter|Arthrobacter sp. PAMC 25486	42	35	34	31	31	33	27	41	70	27	39	32	37	69	46	39	18	44	27	36	59	28	12	36
Bacteria|NA|Actinobacteria|Actinobacteria|Micrococcales|Micrococcaceae|Arthrobacter|Arthrobacter sp. IHBB 11108	33	27	28	28	3	28	37	22	36	31	55	59	22	46	18	39	95	22	36	26	22	25	34	44
Bacteria|NA|Actinobacteria|Actinobacteria|Micrococcales|Micrococcaceae|Arthrobacter|Arthrobacter sp. ATCC 21022	30	15	22	10	18	10	7	12	14	11	9	16	16	11	13	10	10	11	6	10	23	13	3	6
Bacteria|NA|Actinobacteria|Actinobacteria|Micrococcales|Micrococcaceae|Arthrobacter|Arthrobacter sp. ZXY-2	9	5	6	4	9	5	6	6	13	8	7	5	12	4	6	9	6	5	10	6	14	4	8	3
Bacteria|NA|Actinobacteria|Actinobacteria|Micrococcales|Micrococcaceae|Arthrobacter|Arthrobacter sp. Rue61a	6	2	7	1	2	2	2	2	0	1	0	0	3	2	1	4	1	5	2	4	1	3	5	2
Bacteria|NA|Actinobacteria|Actinobacteria|Micrococcales|Micrococcaceae|Rothia	2	4	2	0	1	2	1	1	2	1	2	1	5	8	2	5	0	42	0	22	4	1	3	1
Bacteria|NA|Actinobacteria|Actinobacteria|Micrococcales|Micrococcaceae|Rothia|Rothia mucilaginosa	1246	612	816	205	288	209	508	282	399	313	471	514	997	730	353	591	263	887	680	772	832	433	156	296
Bacteria|NA|Actinobacteria|Actinobacteria|Micrococcales|Micrococcaceae|Rothia|Rothia dentocariosa	46	38	28	14	29	26	43	37	32	46	37	36	56	22	46	24	9	131	50	51	37	38	12	11
Bacteria|NA|Actinobacteria|Actinobacteria|Micrococcales|Micrococcaceae|Kocuria	243	115	168	68	94	90	76	84	160	73	119	97	182	112	100	148	66	141	160	160	241	105	58	61
Bacteria|NA|Actinobacteria|Actinobacteria|Micrococcales|Micrococcaceae|Kocuria|Kocuria palustris	103	56	76	30	55	58	39	60	214	22	69	69	70	70	63	67	21	113	87	85	116	61	19	48
Bacteria|NA|Actinobacteria|Actinobacteria|Micrococcales|Micrococcaceae|Kocuria|Kocuria flava	50	39	33	17	13	30	17	15	60	23	29	28	31	11	20	22	12	51	41	49	77	28	9	13
Bacteria|NA|Actinobacteria|Actinobacteria|Micrococcales|Micrococcaceae|Kocuria|Kocuria turfanensis	44	21	25	18	19	30	5	18	62	15	42	20	31	31	23	35	13	73	51	66	84	14	17	24
Bacteria|NA|Actinobacteria|Actinobacteria|Micrococcales|Micrococcaceae|Kocuria|Kocuria rhizophila	14	4	13	5	2	2	3	0	21	1	12	3	5	12	5	12	7	7	10	11	12	11	5	9
Bacteria|NA|Actinobacteria|Actinobacteria|Micrococcales|Micrococcaceae|Kocuria|Kocuria sp. BT304	11	2	6	3	3	6	3	3	14	5	7	2	1	6	2	6	0	6	15	10	7	5	1	5
Bacteria|NA|Actinobacteria|Actinobacteria|Micrococcales|Micrococcaceae|Pseudarthrobacter	34	12	15	8	4	10	11	9	15	12	12	14	22	18	17	15	9	37	15	25	31	13	4	10
Bacteria|NA|Actinobacteria|Actinobacteria|Micrococcales|Micrococcaceae|Pseudarthrobacter|Pseudarthrobacter sulfonivorans	94	38	68	26	19	31	27	31	53	33	58	45	61	54	34	52	39	59	47	57	90	40	19	33
Bacteria|NA|Actinobacteria|Actinobacteria|Micrococcales|Micrococcaceae|Pseudarthrobacter|Pseudarthrobacter phenanthrenivorans	87	41	50	37	17	23	16	23	49	14	21	29	33	82	33	44	29	59	34	24	47	34	14	32
Bacteria|NA|Actinobacteria|Actinobacteria|Micrococcales|Micrococcaceae|Pseudarthrobacter|Pseudarthrobacter equi	52	39	59	27	18	27	22	29	52	36	53	47	41	26	22	60	33	47	57	53	67	28	20	23
Bacteria|NA|Actinobacteria|Actinobacteria|Micrococcales|Micrococcaceae|Pseudarthrobacter|Pseudarthrobacter chlorophenolicus	29	19	24	9	9	16	13	9	19	17	30	10	24	22	18	19	9	33	33	18	24	17	5	5
Bacteria|NA|Actinobacteria|Actinobacteria|Micrococcales|Micrococcaceae|Micrococcus|Micrococcus luteus	111	46	81	47	37	45	44	48	128	45	86	49	79	51	50	53	35	116	188	134	134	38	29	42
Bacteria|NA|Actinobacteria|Actinobacteria|Micrococcales|Micrococcaceae|Neomicrococcus|Neomicrococcus aestuarii	54	52	41	30	27	19	27	44	28	27	28	36	47	17	33	28	14	61	53	54	37	35	13	21
Bacteria|NA|Actinobacteria|Actinobacteria|Micrococcales|Micrococcaceae|Zhihengliuella|Zhihengliuella sp. ISTPL4	30	19	20	25	21	24	26	14	63	13	18	17	16	49	15	32	16	18	24	23	21	13	17	24
Bacteria|NA|Actinobacteria|Actinobacteria|Micrococcales|Micrococcaceae|Renibacterium|Renibacterium salmoninarum	21	20	25	13	8	4	11	7	15	14	7	17	10	16	9	26	15	25	10	16	35	14	10	10
Bacteria|NA|Actinobacteria|Actinobacteria|Micrococcales|Micrococcaceae|Paenarthrobacter|Paenarthrobacter aurescens	8	1	7	3	1	3	7	3	5	4	17	3	8	6	8	9	5	10	3	8	11	5	9	9
Bacteria|NA|Actinobacteria|Actinobacteria|Micrococcales|Intrasporangiaceae	14	1	14	1	5	0	4	4	5	2	4	8	8	3	6	2	8	3	10	23	44	3	2	3
Bacteria|NA|Actinobacteria|Actinobacteria|Micrococcales|Intrasporangiaceae|Arsenicicoccus|Arsenicicoccus sp. oral taxon 190	164	191	232	311	71	142	155	56	116	195	174	279	159	325	68	173	428	92	124	117	164	100	458	344
Bacteria|NA|Actinobacteria|Actinobacteria|Micrococcales|Intrasporangiaceae|Phycicoccus|Phycicoccus dokdonensis	62	43	48	26	30	21	21	29	38	19	49	29	39	32	22	39	27	38	26	66	112	21	32	21
Bacteria|NA|Actinobacteria|Actinobacteria|Micrococcales|Intrasporangiaceae|Intrasporangium|Intrasporangium calvum	49	26	27	25	18	19	19	30	37	20	52	19	25	46	31	26	15	51	39	44	103	14	14	23
Bacteria|NA|Actinobacteria|Actinobacteria|Micrococcales|Sanguibacteraceae|Sanguibacter|Sanguibacter keddieii	747	387	564	115	577	332	71	84	8530	142	497	141	112	367	117	180	116	554	589	162	488	203	124	82
Bacteria|NA|Actinobacteria|Actinobacteria|Micrococcales|Promicromonosporaceae	2	6	18	9	1	3	5	8	16	6	4	4	7	6	6	21	6	10	8	8	21	10	1	5
Bacteria|NA|Actinobacteria|Actinobacteria|Micrococcales|Promicromonosporaceae|Cellulosimicrobium	12	6	23	7	7	7	2	12	29	4	17	9	13	29	9	20	6	8	15	3	32	12	10	10
Bacteria|NA|Actinobacteria|Actinobacteria|Micrococcales|Promicromonosporaceae|Cellulosimicrobium|Cellulosimicrobium sp. TH-20	283	139	409	58	37	239	56	70	420	46	96	58	81	192	59	135	85	204	124	79	242	130	65	75
Bacteria|NA|Actinobacteria|Actinobacteria|Micrococcales|Promicromonosporaceae|Cellulosimicrobium|Cellulosimicrobium cellulans	132	65	287	47	27	62	28	49	114	32	86	34	49	143	49	95	56	171	106	57	161	38	46	33
Bacteria|NA|Actinobacteria|Actinobacteria|Micrococcales|Promicromonosporaceae|Isoptericola	5	0	5	3	3	0	0	1	2	0	1	1	1	2	2	0	2	2	1	2	2	0	0	0
Bacteria|NA|Actinobacteria|Actinobacteria|Micrococcales|Promicromonosporaceae|Isoptericola|Isoptericola variabilis	115	50	106	42	24	36	35	44	91	26	51	60	65	60	37	58	44	55	43	62	87	55	39	43
Bacteria|NA|Actinobacteria|Actinobacteria|Micrococcales|Promicromonosporaceae|Isoptericola|Isoptericola dokdonensis	41	21	52	24	17	17	16	39	75	10	35	20	23	32	22	21	7	37	29	30	72	20	23	22
Bacteria|NA|Actinobacteria|Actinobacteria|Micrococcales|Promicromonosporaceae|Xylanimonas|Xylanimonas cellulosilytica	122	51	62	39	28	29	26	25	67	29	45	40	44	86	55	78	40	40	48	54	89	28	33	51
Bacteria|NA|Actinobacteria|Actinobacteria|Micrococcales|Dermabacteraceae	2	4	2	4	3	2	4	7	7	3	3	1	5	5	0	5	2	4	7	2	7	1	0	1
Bacteria|NA|Actinobacteria|Actinobacteria|Micrococcales|Dermabacteraceae|Brachybacterium	83	36	86	30	43	29	30	31	88	35	69	38	51	41	44	45	31	63	180	78	124	46	36	30
Bacteria|NA|Actinobacteria|Actinobacteria|Micrococcales|Dermabacteraceae|Brachybacterium|Brachybacterium faecium	85	73	169	125	69	145	120	72	111	122	203	210	98	156	116	118	250	76	363	91	191	116	148	140
Bacteria|NA|Actinobacteria|Actinobacteria|Micrococcales|Dermabacteraceae|Brachybacterium|Brachybacterium sp. VM2412	67	22	57	15	26	23	28	34	41	21	48	21	42	27	22	32	13	57	128	78	116	27	14	29
Bacteria|NA|Actinobacteria|Actinobacteria|Micrococcales|Dermabacteraceae|Brachybacterium|Brachybacterium sp. VR2415	54	22	43	26	21	28	17	41	41	23	42	28	46	29	39	29	37	59	143	53	81	36	21	26
Bacteria|NA|Actinobacteria|Actinobacteria|Micrococcales|Dermabacteraceae|Dermabacter|Dermabacter vaginalis	100	57	75	59	45	47	31	49	60	58	62	63	80	60	73	70	70	70	62	63	60	57	105	67
Bacteria|NA|Actinobacteria|Actinobacteria|Micrococcales|Dermabacteraceae|Devriesea|Devriesea agamarum	20	15	14	9	9	21	16	12	10	18	27	11	17	14	25	14	12	18	27	15	26	9	5	8
Bacteria|NA|Actinobacteria|Actinobacteria|Micrococcales|Cellulomonadaceae	2	0	1	1	0	0	0	3	2	0	1	1	1	7	2	0	1	2	0	0	1	0	0	3
Bacteria|NA|Actinobacteria|Actinobacteria|Micrococcales|Cellulomonadaceae|Cellulomonas	62	36	53	25	14	19	23	25	46	25	28	24	39	56	40	50	20	33	28	28	51	14	16	26
Bacteria|NA|Actinobacteria|Actinobacteria|Micrococcales|Cellulomonadaceae|Cellulomonas|Cellulomonas flavigena	173	51	268	98	20	66	65	104	123	29	98	99	76	323	100	161	66	101	61	42	232	43	58	113
Bacteria|NA|Actinobacteria|Actinobacteria|Micrococcales|Cellulomonadaceae|Cellulomonas|Cellulomonas sp. PSBB021	110	53	266	42	25	56	42	56	112	21	38	49	66	115	49	71	31	69	34	48	97	33	42	27
Bacteria|NA|Actinobacteria|Actinobacteria|Micrococcales|Cellulomonadaceae|Cellulomonas|Cellulomonas fimi	86	30	111	64	34	28	28	42	92	25	53	33	51	124	54	74	45	50	46	41	96	38	37	50
Bacteria|NA|Actinobacteria|Actinobacteria|Micrococcales|Cellulomonadaceae|Paraoerskovia|Paraoerskovia marina	33	22	44	15	16	17	19	16	46	25	21	20	35	12	24	34	26	38	27	32	55	26	16	18
Bacteria|NA|Actinobacteria|Actinobacteria|Micrococcales|Brevibacteriaceae|Brevibacterium	46	21	56	19	19	24	33	47	46	26	37	21	36	26	34	22	29	36	98	29	56	26	22	18
Bacteria|NA|Actinobacteria|Actinobacteria|Micrococcales|Brevibacteriaceae|Brevibacterium|Brevibacterium siliguriense	135	56	155	56	42	34	46	50	98	39	79	55	72	45	41	75	53	66	440	83	198	60	63	42
Bacteria|NA|Actinobacteria|Actinobacteria|Micrococcales|Brevibacteriaceae|Brevibacterium|Brevibacterium sandarakinum	31	32	56	14	18	15	18	37	31	22	21	19	48	44	31	35	14	55	74	28	51	36	17	19
Bacteria|NA|Actinobacteria|Actinobacteria|Micrococcales|Dermacoccaceae	19	7	2	6	4	1	2	0	6	2	4	1	4	8	0	18	7	2	1	2	2	1	6	3
Bacteria|NA|Actinobacteria|Actinobacteria|Micrococcales|Dermacoccaceae|Kytococcus|Kytococcus sedentarius	97	40	70	22	27	47	33	38	94	19	65	46	67	40	35	46	29	65	46	64	101	29	31	26
Bacteria|NA|Actinobacteria|Actinobacteria|Micrococcales|Dermacoccaceae|Luteipulveratus|Luteipulveratus mongoliensis	69	33	48	25	28	30	21	41	35	26	57	26	35	52	45	26	22	53	47	38	77	37	23	30
Bacteria|NA|Actinobacteria|Actinobacteria|Micrococcales|Dermacoccaceae|Dermacoccus|Dermacoccus nishinomiyaensis	64	61	71	37	39	30	32	36	46	36	56	31	44	45	46	51	38	56	33	62	79	28	42	37
Bacteria|NA|Actinobacteria|Actinobacteria|Micrococcales|Beutenbergiaceae	1	0	0	0	0	2	0	0	1	0	0	2	0	3	0	2	1	1	0	1	1	0	0	0
Bacteria|NA|Actinobacteria|Actinobacteria|Micrococcales|Beutenbergiaceae|Miniimonas|Miniimonas sp. S16	73	45	79	55	31	28	35	54	56	23	51	31	69	72	48	52	23	67	41	42	91	44	31	40
Bacteria|NA|Actinobacteria|Actinobacteria|Micrococcales|Jonesiaceae|Jonesia|Jonesia denitrificans	43	14	25	6	14	14	11	5	77	7	16	8	15	14	11	26	12	16	23	16	49	10	8	13
Bacteria|NA|Actinobacteria|Actinobacteria|Micrococcales|Dermatophilaceae|Dermatophilus|Dermatophilus congolensis	26	27	29	23	15	20	13	12	21	21	28	35	22	19	14	31	29	23	19	14	15	13	61	35
Bacteria|NA|Actinobacteria|Actinobacteria|Micrococcales|NA|Tropheryma|Tropheryma whipplei	16	36	25	30	21	21	24	14	17	27	38	19	30	8	18	41	46	25	25	29	31	16	16	23
Bacteria|NA|Actinobacteria|Actinobacteria|Corynebacteriales|Corynebacteriaceae|Corynebacterium|Corynebacterium variabile	1957	857	2026	273	341	585	222	366	1161	203	533	885	473	1488	296	692	165	1144	5730	801	1641	621	106	301
Bacteria|NA|Actinobacteria|Actinobacteria|Corynebacteriales|Corynebacteriaceae|Corynebacterium|Corynebacterium provencense	744	291	1859	514	77	290	250	526	477	496	3059	591	659	1601	431	463	1205	113	311	169	5214	165	1144	669
Bacteria|NA|Actinobacteria|Actinobacteria|Corynebacteriales|Corynebacteriaceae|Corynebacterium|Corynebacterium jeikeium	512	196	419	222	143	101	182	116	271	189	179	203	217	254	135	332	218	152	179	216	434	120	253	226
Bacteria|NA|Actinobacteria|Actinobacteria|Corynebacteriales|Corynebacteriaceae|Corynebacterium|Corynebacterium terpenotabidum	161	62	161	44	31	42	47	54	69	44	49	58	71	167	59	119	29	89	303	62	102	39	30	62
Bacteria|NA|Actinobacteria|Actinobacteria|Corynebacteriales|Corynebacteriaceae|Corynebacterium|Corynebacterium ulcerans	151	95	115	60	55	31	56	41	74	78	78	65	101	73	43	92	78	81	70	81	166	41	63	75
Bacteria|NA|Actinobacteria|Actinobacteria|Corynebacteriales|Corynebacteriaceae|Corynebacterium|Corynebacterium flavescens	141	102	137	47	52	80	45	55	78	48	66	65	68	74	65	87	34	183	1120	160	112	83	29	73
Bacteria|NA|Actinobacteria|Actinobacteria|Corynebacteriales|Corynebacteriaceae|Corynebacterium|Corynebacterium falsenii	140	42	50	37	37	39	36	47	55	67	71	77	74	91	48	67	43	69	87	73	93	26	14	43
Bacteria|NA|Actinobacteria|Actinobacteria|Corynebacteriales|Corynebacteriaceae|Corynebacterium|Corynebacterium vitaeruminis	136	94	151	66	55	94	91	70	93	68	102	101	123	94	97	134	114	107	134	97	142	77	115	84
Bacteria|NA|Actinobacteria|Actinobacteria|Corynebacteriales|Corynebacteriaceae|Corynebacterium|Corynebacterium frankenforstense	130	55	100	41	48	29	28	27	74	38	49	56	74	70	55	75	33	46	65	59	123	34	27	38
Bacteria|NA|Actinobacteria|Actinobacteria|Corynebacteriales|Corynebacteriaceae|Corynebacterium|Corynebacterium maris	114	40	75	39	39	52	49	47	121	45	69	57	101	473	52	60	19	89	90	89	330	40	21	46
Bacteria|NA|Actinobacteria|Actinobacteria|Corynebacteriales|Corynebacteriaceae|Corynebacterium|Corynebacterium glyciniphilum	101	39	66	52	20	17	26	22	78	15	35	39	45	126	27	64	31	74	212	81	98	36	45	58
Bacteria|NA|Actinobacteria|Actinobacteria|Corynebacteriales|Corynebacteriaceae|Corynebacterium|Corynebacterium urealyticum	98	61	97	44	64	59	60	42	89	58	81	55	111	45	78	73	41	100	85	69	107	62	29	38
Bacteria|NA|Actinobacteria|Actinobacteria|Corynebacteriales|Corynebacteriaceae|Corynebacterium|Corynebacterium testudinoris	97	50	65	21	49	29	22	25	59	30	50	35	51	73	51	57	21	73	52	64	97	42	44	29
Bacteria|NA|Actinobacteria|Actinobacteria|Corynebacteriales|Corynebacteriaceae|Corynebacterium|Corynebacterium genitalium	93	62	69	39	31	35	34	33	65	42	39	40	59	59	50	68	46	51	39	62	65	41	30	20
Bacteria|NA|Actinobacteria|Actinobacteria|Corynebacteriales|Corynebacteriaceae|Corynebacterium|Corynebacterium sp. 2183	91	63	75	39	58	46	42	27	71	39	74	43	76	54	42	72	42	55	53	55	113	43	29	49
Bacteria|NA|Actinobacteria|Actinobacteria|Corynebacteriales|Corynebacteriaceae|Corynebacterium|Corynebacterium glutamicum	87	235	44	13	47	426	25	12	329	5	78	20	21	42	26	75	25	72	166	50	165	186	20	5
Bacteria|NA|Actinobacteria|Actinobacteria|Corynebacteriales|Corynebacteriaceae|Corynebacterium|Corynebacterium imitans	84	39	40	36	35	33	28	36	48	29	49	34	84	48	44	57	22	50	61	45	73	35	22	49
Bacteria|NA|Actinobacteria|Actinobacteria|Corynebacteriales|Corynebacteriaceae|Corynebacterium|Corynebacterium doosanense	82	50	62	27	20	34	25	23	52	32	41	37	50	71	34	79	31	51	65	38	108	45	27	34
Bacteria|NA|Actinobacteria|Actinobacteria|Corynebacteriales|Corynebacteriaceae|Corynebacterium|Corynebacterium uterequi	81	34	54	23	31	35	48	35	40	28	67	43	56	42	58	35	19	54	55	73	73	33	22	23
Bacteria|NA|Actinobacteria|Actinobacteria|Corynebacteriales|Corynebacteriaceae|Corynebacterium|Corynebacterium halotolerans	79	30	53	25	18	20	22	21	55	22	40	22	31	54	29	42	20	43	51	43	88	17	20	15
Bacteria|NA|Actinobacteria|Actinobacteria|Corynebacteriales|Corynebacteriaceae|Corynebacterium|Corynebacterium lactis	76	44	58	27	28	16	50	29	29	39	36	160	64	37	29	70	20	55	60	96	99	25	50	39
Bacteria|NA|Actinobacteria|Actinobacteria|Corynebacteriales|Corynebacteriaceae|Corynebacterium|Corynebacterium mycetoides	67	33	50	21	24	21	21	20	37	23	39	34	43	57	48	46	14	45	43	39	61	29	15	32
Bacteria|NA|Actinobacteria|Actinobacteria|Corynebacteriales|Corynebacteriaceae|Corynebacterium|Corynebacterium aurimucosum	57	25	34	19	21	26	14	26	19	17	28	27	44	63	17	48	20	44	30	37	58	21	17	39
Bacteria|NA|Actinobacteria|Actinobacteria|Corynebacteriales|Corynebacteriaceae|Corynebacterium|Corynebacterium atypicum	56	33	33	23	31	22	25	24	23	22	31	33	32	22	24	44	24	47	26	32	51	22	21	23
Bacteria|NA|Actinobacteria|Actinobacteria|Corynebacteriales|Corynebacteriaceae|Corynebacterium|Corynebacterium sp. ATCC 6931	53	38	35	22	19	16	30	18	40	29	36	18	43	81	45	66	20	22	55	38	66	26	24	27
Bacteria|NA|Actinobacteria|Actinobacteria|Corynebacteriales|Corynebacteriaceae|Corynebacterium|Corynebacterium epidermidicanis	53	28	44	25	37	24	28	33	46	13	38	30	35	53	32	37	20	29	38	29	45	25	13	26
Bacteria|NA|Actinobacteria|Actinobacteria|Corynebacteriales|Corynebacteriaceae|Corynebacterium|Corynebacterium sp. NML98-0116	51	17	30	12	19	17	18	28	21	23	23	16	35	18	24	18	8	28	27	24	28	29	10	14
Bacteria|NA|Actinobacteria|Actinobacteria|Corynebacteriales|Corynebacteriaceae|Corynebacterium|Corynebacterium ureicelerivorans	51	33	26	25	15	16	17	15	27	19	44	22	29	35	31	20	9	36	23	25	52	12	14	16
Bacteria|NA|Actinobacteria|Actinobacteria|Corynebacteriales|Corynebacteriaceae|Corynebacterium|Corynebacterium resistens	50	22	14	21	10	20	14	11	27	12	27	23	29	105	14	45	14	25	17	18	42	12	11	24
Bacteria|NA|Actinobacteria|Actinobacteria|Corynebacteriales|Corynebacteriaceae|Corynebacterium|Corynebacterium casei	49	66	107	12	28	77	15	19	99	24	64	18	13	68	15	24	20	181	547	92	263	47	21	27
Bacteria|NA|Actinobacteria|Actinobacteria|Corynebacteriales|Corynebacteriaceae|Corynebacterium|Corynebacterium sp. 2184	47	32	47	24	39	24	48	33	46	47	49	32	56	60	44	44	29	80	43	55	60	34	23	32
Bacteria|NA|Actinobacteria|Actinobacteria|Corynebacteriales|Corynebacteriaceae|Corynebacterium|Corynebacterium singulare	42	17	22	16	22	14	22	19	19	21	20	26	36	44	27	37	13	35	23	35	40	15	11	20
Bacteria|NA|Actinobacteria|Actinobacteria|Corynebacteriales|Corynebacteriaceae|Corynebacterium|Corynebacterium phocae	42	28	24	13	12	16	35	22	34	26	34	25	35	28	25	31	11	36	23	38	41	13	11	23
Bacteria|NA|Actinobacteria|Actinobacteria|Corynebacteriales|Corynebacteriaceae|Corynebacterium|Corynebacterium ammoniagenes	40	27	41	36	19	19	26	16	34	16	48	29	30	40	22	43	28	33	68	34	72	26	22	28
Bacteria|NA|Actinobacteria|Actinobacteria|Corynebacteriales|Corynebacteriaceae|Corynebacterium|Corynebacterium deserti	35	70	17	21	30	31	27	18	28	31	26	13	47	41	34	44	45	37	29	26	30	34	14	31
Bacteria|NA|Actinobacteria|Actinobacteria|Corynebacteriales|Corynebacteriaceae|Corynebacterium|Corynebacterium riegelii	33	27	35	12	13	22	18	18	23	17	28	16	31	26	22	31	8	47	23	39	35	18	10	21
Bacteria|NA|Actinobacteria|Actinobacteria|Corynebacteriales|Corynebacteriaceae|Corynebacterium|Corynebacterium renale	30	27	28	20	17	18	22	11	36	20	31	19	34	23	21	37	28	26	25	25	39	25	19	26
Bacteria|NA|Actinobacteria|Actinobacteria|Corynebacteriales|Corynebacteriaceae|Corynebacterium|Corynebacterium glaucum	28	33	34	17	45	31	27	39	34	28	41	31	47	76	39	33	21	39	40	44	36	29	18	44
Bacteria|NA|Actinobacteria|Actinobacteria|Corynebacteriales|Corynebacteriaceae|Corynebacterium|Corynebacterium mustelae	26	10	7	9	10	6	11	7	12	15	16	16	20	16	15	15	4	20	15	18	15	7	4	4
Bacteria|NA|Actinobacteria|Actinobacteria|Corynebacteriales|Corynebacteriaceae|Corynebacterium|Corynebacterium cystitidis	25	53	36	32	61	74	69	50	38	77	73	50	111	24	86	67	31	76	76	84	43	59	26	32
Bacteria|NA|Actinobacteria|Actinobacteria|Corynebacteriales|Corynebacteriaceae|Corynebacterium|Corynebacterium crudilactis	24	14	8	8	7	12	10	4	19	14	10	8	10	16	7	12	5	17	8	10	31	10	2	11
Bacteria|NA|Actinobacteria|Actinobacteria|Corynebacteriales|Corynebacteriaceae|Corynebacterium|Corynebacterium kutscheri	23	19	16	6	18	19	9	19	14	18	23	10	18	15	14	21	11	17	20	17	17	10	20	12
Bacteria|NA|Actinobacteria|Actinobacteria|Corynebacteriales|Corynebacteriaceae|Corynebacterium|Corynebacterium kroppenstedtii	22	22	32	13	20	15	16	17	25	20	22	13	32	9	30	18	7	20	23	29	26	15	6	7
Bacteria|NA|Actinobacteria|Actinobacteria|Corynebacteriales|Corynebacteriaceae|Corynebacterium|Corynebacterium pseudotuberculosis	7	8	6	2	11	3	11	8	5	4	4	2	9	8	7	5	8	11	7	6	11	4	5	7
Bacteria|NA|Actinobacteria|Actinobacteria|Corynebacteriales|Nocardiaceae	15	17	18	9	12	8	11	11	23	10	19	17	12	10	13	15	6	25	12	25	40	13	8	28
Bacteria|NA|Actinobacteria|Actinobacteria|Corynebacteriales|Nocardiaceae|Rhodococcus|Rhodococcus erythropolis	262	51	50	71	24	26	91	97	138	18	6	79	138	249	80	187	7	18	18	21	22	16	9	104
Bacteria|NA|Actinobacteria|Actinobacteria|Corynebacteriales|Nocardiaceae|Rhodococcus|Rhodococcus rhodochrous	258	35	83	7	27	62	9	38	74	15	78	16	31	33	19	169	31	50	47	30	193	19	51	25
Bacteria|NA|Actinobacteria|Actinobacteria|Corynebacteriales|Nocardiaceae|Rhodococcus|Rhodococcus hoagii	243	65	184	76	57	70	104	148	143	61	55	101	185	301	118	146	20	73	86	61	85	42	19	88
Bacteria|NA|Actinobacteria|Actinobacteria|Corynebacteriales|Nocardiaceae|Rhodococcus|Rhodococcus opacus	121	64	90	31	60	37	33	68	72	36	62	56	57	95	84	63	35	83	61	65	111	41	21	51
Bacteria|NA|Actinobacteria|Actinobacteria|Corynebacteriales|Nocardiaceae|Rhodococcus|Rhodococcus qingshengii	104	21	10	29	10	20	44	32	52	4	0	23	38	73	24	101	4	2	2	6	4	19	0	35
Bacteria|NA|Actinobacteria|Actinobacteria|Corynebacteriales|Nocardiaceae|Rhodococcus|Rhodococcus coprophilus	103	47	92	44	29	52	33	29	60	38	70	62	40	55	31	68	35	48	46	71	129	35	53	38
Bacteria|NA|Actinobacteria|Actinobacteria|Corynebacteriales|Nocardiaceae|Rhodococcus|Rhodococcus sp. 008	98	23	26	25	15	8	27	53	43	3	5	32	26	93	29	42	0	1	2	4	4	5	1	39
Bacteria|NA|Actinobacteria|Actinobacteria|Corynebacteriales|Nocardiaceae|Rhodococcus|Rhodococcus sp. YL-1	93	13	8	15	3	13	42	44	45	3	0	31	30	87	30	58	0	2	1	3	4	3	1	38
Bacteria|NA|Actinobacteria|Actinobacteria|Corynebacteriales|Nocardiaceae|Rhodococcus|Rhodococcus ruber	91	27	50	31	18	17	13	21	33	18	56	22	40	24	12	44	19	35	31	50	108	19	22	7
Bacteria|NA|Actinobacteria|Actinobacteria|Corynebacteriales|Nocardiaceae|Rhodococcus|Rhodococcus sp. BH4	82	8	10	20	6	7	30	20	41	4	0	17	35	85	21	72	0	4	1	4	5	11	1	45
Bacteria|NA|Actinobacteria|Actinobacteria|Corynebacteriales|Nocardiaceae|Rhodococcus|Rhodococcus sp. PBTS 1	64	14	38	16	26	18	27	13	36	12	35	19	60	42	30	35	24	28	47	28	59	41	30	35
Bacteria|NA|Actinobacteria|Actinobacteria|Corynebacteriales|Nocardiaceae|Rhodococcus|Rhodococcus sp. MTM3W5.2	63	49	27	31	19	12	21	25	40	19	56	26	33	43	30	53	15	42	27	29	70	19	15	36
Bacteria|NA|Actinobacteria|Actinobacteria|Corynebacteriales|Nocardiaceae|Rhodococcus|Rhodococcus sp. WMMA185	60	58	59	91	16	41	75	17	29	40	32	87	31	116	17	66	161	21	20	17	32	41	154	173
Bacteria|NA|Actinobacteria|Actinobacteria|Corynebacteriales|Nocardiaceae|Rhodococcus|Rhodococcus pyridinivorans	51	12	17	8	19	7	11	6	16	5	32	17	16	8	9	23	14	12	16	28	53	8	18	7
Bacteria|NA|Actinobacteria|Actinobacteria|Corynebacteriales|Nocardiaceae|Rhodococcus|Rhodococcus sp. B7740	50	23	37	16	18	21	28	26	34	26	42	21	43	36	34	26	17	46	24	27	52	19	20	27
Bacteria|NA|Actinobacteria|Actinobacteria|Corynebacteriales|Nocardiaceae|Rhodococcus|Rhodococcus sp. S2-17	30	12	19	13	7	18	16	26	20	6	21	18	25	16	16	10	11	34	18	21	36	24	6	5
Bacteria|NA|Actinobacteria|Actinobacteria|Corynebacteriales|Nocardiaceae|Rhodococcus|Rhodococcus sp. p52	23	9	15	1	0	2	0	0	20	2	13	2	1	2	2	13	10	6	3	12	38	2	6	3
Bacteria|NA|Actinobacteria|Actinobacteria|Corynebacteriales|Nocardiaceae|Rhodococcus|Rhodococcus jostii	20	18	14	6	6	5	14	7	6	15	11	15	20	13	19	7	11	10	15	8	32	5	11	12
Bacteria|NA|Actinobacteria|Actinobacteria|Corynebacteriales|Nocardiaceae|Rhodococcus|Rhodococcus aetherivorans	19	3	9	5	0	1	9	6	4	6	10	1	8	8	3	9	4	6	6	9	18	5	8	1
Bacteria|NA|Actinobacteria|Actinobacteria|Corynebacteriales|Nocardiaceae|Rhodococcus|Rhodococcus sp. 2G	18	3	5	6	8	1	1	2	15	0	14	3	2	7	2	7	6	3	8	2	19	1	5	2
Bacteria|NA|Actinobacteria|Actinobacteria|Corynebacteriales|Nocardiaceae|Rhodococcus|Rhodococcus sp. PBTS 2	15	14	38	7	12	15	8	6	16	15	40	10	24	25	11	14	19	14	17	20	47	7	8	18
Bacteria|NA|Actinobacteria|Actinobacteria|Corynebacteriales|Nocardiaceae|Rhodococcus|Rhodococcus sp. H-CA8f	14	2	2	5	4	1	8	10	11	0	0	1	3	33	3	15	1	0	0	1	0	0	1	6
Bacteria|NA|Actinobacteria|Actinobacteria|Corynebacteriales|Nocardiaceae|Rhodococcus|Rhodococcus fascians	14	7	19	7	7	9	2	1	17	3	26	6	12	28	6	3	9	12	17	16	54	1	10	8
Bacteria|NA|Actinobacteria|Actinobacteria|Corynebacteriales|Nocardiaceae|Rhodococcus|Rhodococcus biphenylivorans	13	5	7	0	5	3	0	1	2	2	14	0	0	4	2	7	3	2	4	3	20	1	9	5
Bacteria|NA|Actinobacteria|Actinobacteria|Corynebacteriales|Nocardiaceae|Rhodococcus|Rhodococcus sp. WB1	1	0	1	2	0	0	0	2	4	0	1	0	1	1	1	0	0	0	4	3	1	0	0	1
Bacteria|NA|Actinobacteria|Actinobacteria|Corynebacteriales|Nocardiaceae|Nocardia	18	6	13	4	14	11	1	6	9	8	14	11	19	10	7	11	2	9	11	11	23	3	3	6
Bacteria|NA|Actinobacteria|Actinobacteria|Corynebacteriales|Nocardiaceae|Nocardia|Nocardia farcinica	67	17	54	14	16	15	16	25	37	6	29	19	21	29	22	15	19	28	30	28	48	19	12	24
Bacteria|NA|Actinobacteria|Actinobacteria|Corynebacteriales|Nocardiaceae|Nocardia|Nocardia seriolae	49	43	28	29	28	35	14	29	29	23	49	33	41	28	28	33	15	30	34	41	56	35	25	26
Bacteria|NA|Actinobacteria|Actinobacteria|Corynebacteriales|Nocardiaceae|Nocardia|Nocardia brasiliensis	43	32	30	13	31	19	26	21	41	28	37	33	36	25	33	21	18	44	26	22	54	30	27	21
Bacteria|NA|Actinobacteria|Actinobacteria|Corynebacteriales|Nocardiaceae|Nocardia|Nocardia terpenica	39	25	25	12	19	22	16	18	27	9	20	21	31	21	19	25	12	20	33	36	40	18	7	21
Bacteria|NA|Actinobacteria|Actinobacteria|Corynebacteriales|Nocardiaceae|Nocardia|Nocardia cyriacigeorgica	35	24	29	15	20	25	14	27	36	18	48	18	43	15	28	31	15	55	35	34	51	24	10	34
Bacteria|NA|Actinobacteria|Actinobacteria|Corynebacteriales|Nocardiaceae|Nocardia|Nocardia nova	27	21	24	8	12	12	13	12	30	18	25	35	35	17	14	18	18	29	17	32	37	14	11	6
Bacteria|NA|Actinobacteria|Actinobacteria|Corynebacteriales|Nocardiaceae|Nocardia|Nocardia soli	21	15	18	8	14	21	17	9	18	16	18	23	27	19	18	17	4	15	17	10	17	7	5	11
Bacteria|NA|Actinobacteria|Actinobacteria|Corynebacteriales|Mycobacteriaceae	299	181	264	182	102	172	188	157	196	183	260	322	278	317	166	256	292	213	205	212	274	156	233	213
Bacteria|NA|Actinobacteria|Actinobacteria|Corynebacteriales|Mycobacteriaceae|Mycobacterium|Mycobacterium avium	55	29	25	13	13	21	24	23	33	24	26	21	31	14	26	34	13	28	22	33	35	25	10	11
Bacteria|NA|Actinobacteria|Actinobacteria|Corynebacteriales|Mycobacteriaceae|Mycobacterium|Mycobacterium colombiense	37	16	23	7	10	18	7	13	23	7	28	21	25	15	17	18	5	28	21	22	21	8	11	15
Bacteria|NA|Actinobacteria|Actinobacteria|Corynebacteriales|Mycobacteriaceae|Mycobacterium|Mycobacterium chimaera	20	5	9	6	1	5	2	1	6	1	2	3	3	24	2	11	2	6	3	8	12	3	1	4
Bacteria|NA|Actinobacteria|Actinobacteria|Corynebacteriales|Mycobacteriaceae|Mycobacterium|Mycobacterium marseillense	17	4	8	8	9	0	5	11	15	7	7	18	14	17	4	21	5	8	9	8	17	5	1	2
Bacteria|NA|Actinobacteria|Actinobacteria|Corynebacteriales|Mycobacteriaceae|Mycobacterium|Mycobacterium intracellulare	3	1	5	0	4	0	2	2	3	0	4	0	7	8	10	2	1	5	9	5	6	3	0	4
Bacteria|NA|Actinobacteria|Actinobacteria|Corynebacteriales|Mycobacteriaceae|Mycobacterium|Mycobacterium paraintracellulare	1	0	0	0	1	0	0	1	0	0	0	0	0	2	0	0	0	0	0	0	0	0	0	0
Bacteria|NA|Actinobacteria|Actinobacteria|Corynebacteriales|Mycobacteriaceae|Mycobacterium|Mycobacterium shigaense	79	29	26	17	19	12	14	14	38	18	25	17	39	31	20	37	17	23	19	26	42	41	12	17
Bacteria|NA|Actinobacteria|Actinobacteria|Corynebacteriales|Mycobacteriaceae|Mycobacterium|Mycobacterium simiae	14	7	16	7	5	12	5	9	15	7	11	5	12	20	20	11	8	18	20	15	11	4	5	10
Bacteria|NA|Actinobacteria|Actinobacteria|Corynebacteriales|Mycobacteriaceae|Mycobacterium|Mycobacterium sp. MS1601	58	20	23	20	28	27	25	26	44	29	29	22	26	32	32	40	17	32	21	21	42	16	16	12
Bacteria|NA|Actinobacteria|Actinobacteria|Corynebacteriales|Mycobacteriaceae|Mycobacterium|Mycobacterium dioxanotrophicus	48	26	25	11	27	27	9	23	29	11	27	29	46	39	29	39	16	29	29	36	47	11	20	33
Bacteria|NA|Actinobacteria|Actinobacteria|Corynebacteriales|Mycobacteriaceae|Mycobacterium|Mycobacterium sp. YC-RL4	48	14	30	12	11	9	8	12	29	14	15	15	17	23	17	26	11	31	18	17	42	12	10	7
Bacteria|NA|Actinobacteria|Actinobacteria|Corynebacteriales|Mycobacteriaceae|Mycobacterium|Mycobacterium canettii	35	20	6	3	3	10	5	9	16	2	16	14	8	31	9	16	10	9	11	14	15	7	10	14
Bacteria|NA|Actinobacteria|Actinobacteria|Corynebacteriales|Mycobacteriaceae|Mycobacterium|Mycobacterium tuberculosis	10	4	6	1	5	2	3	3	2	1	6	6	4	8	3	2	3	6	7	6	12	1	5	7
Bacteria|NA|Actinobacteria|Actinobacteria|Corynebacteriales|Mycobacteriaceae|Mycobacterium|Mycobacterium kansasii	39	27	37	13	24	11	15	17	37	15	18	35	28	25	22	19	15	37	18	33	40	30	10	8
Bacteria|NA|Actinobacteria|Actinobacteria|Corynebacteriales|Mycobacteriaceae|Mycobacterium|Mycobacterium leprae	36	12	22	11	7	7	9	12	16	9	11	14	20	39	11	15	8	9	11	22	15	6	10	26
Bacteria|NA|Actinobacteria|Actinobacteria|Corynebacteriales|Mycobacteriaceae|Mycobacterium|Mycobacterium sp. djl-10	35	10	14	16	11	23	6	23	28	12	21	10	31	17	17	29	10	27	30	21	27	26	13	8
Bacteria|NA|Actinobacteria|Actinobacteria|Corynebacteriales|Mycobacteriaceae|Mycobacterium|Mycobacterium sp. EPa45	29	6	11	9	12	8	11	19	22	7	20	15	17	19	15	15	5	13	19	10	19	10	9	7
Bacteria|NA|Actinobacteria|Actinobacteria|Corynebacteriales|Mycobacteriaceae|Mycobacterium|Mycobacterium sp. VKM Ac-1817D	22	10	23	17	2	5	1	5	11	6	11	4	5	44	3	19	8	13	5	13	19	6	2	17
Bacteria|NA|Actinobacteria|Actinobacteria|Corynebacteriales|Mycobacteriaceae|Mycobacterium|Mycobacterium haemophilum	21	16	17	10	9	4	12	7	12	8	10	22	16	8	7	22	5	23	15	10	28	13	10	11
Bacteria|NA|Actinobacteria|Actinobacteria|Corynebacteriales|Mycobacteriaceae|Mycobacterium|Mycobacterium ulcerans	10	0	1	3	1	2	2	0	1	0	2	1	4	4	0	7	1	3	2	1	5	2	3	2
Bacteria|NA|Actinobacteria|Actinobacteria|Corynebacteriales|Mycobacteriaceae|Mycobacterium|Mycobacterium sp. JLS	9	5	3	4	1	1	1	2	1	7	1	4	1	5	6	5	1	3	2	3	4	0	2	4
Bacteria|NA|Actinobacteria|Actinobacteria|Corynebacteriales|Mycobacteriaceae|Mycobacterium|Mycobacterium marinum	9	6	5	1	3	3	4	5	5	0	12	1	8	7	4	6	3	4	6	4	7	11	0	1
Bacteria|NA|Actinobacteria|Actinobacteria|Corynebacteriales|Mycobacteriaceae|Mycobacterium|Mycobacterium sp. WY10	7	1	5	1	4	1	1	0	4	0	3	1	5	9	3	6	0	2	5	2	3	1	1	1
Bacteria|NA|Actinobacteria|Actinobacteria|Corynebacteriales|Mycobacteriaceae|Mycobacterium|Mycobacterium liflandii	2	0	0	1	1	2	0	0	2	1	0	0	1	0	0	6	1	0	0	0	6	0	0	2
Bacteria|NA|Actinobacteria|Actinobacteria|Corynebacteriales|Mycobacteriaceae|Mycobacterium|Mycobacterium sp. PYR15	1	0	2	1	1	3	1	0	2	1	2	2	3	4	3	4	1	1	4	0	0	0	2	2
Bacteria|NA|Actinobacteria|Actinobacteria|Corynebacteriales|Mycobacteriaceae|Mycolicibacterium	43	14	30	5	15	6	15	7	44	5	10	14	22	33	26	39	9	32	14	23	48	20	3	16
Bacteria|NA|Actinobacteria|Actinobacteria|Corynebacteriales|Mycobacteriaceae|Mycolicibacterium|Mycolicibacterium phlei	276	58	95	39	29	47	19	35	57	33	127	50	43	74	66	180	90	33	30	44	389	26	80	31
Bacteria|NA|Actinobacteria|Actinobacteria|Corynebacteriales|Mycobacteriaceae|Mycolicibacterium|Mycolicibacterium smegmatis	120	50	65	31	38	35	46	47	44	39	60	67	74	55	53	78	42	58	52	77	115	38	37	37
Bacteria|NA|Actinobacteria|Actinobacteria|Corynebacteriales|Mycobacteriaceae|Mycolicibacterium|Mycolicibacterium vaccae	66	21	22	11	16	11	16	16	40	13	32	22	28	20	20	38	21	23	21	17	22	9	15	20
Bacteria|NA|Actinobacteria|Actinobacteria|Corynebacteriales|Mycobacteriaceae|Mycolicibacterium|Mycolicibacterium litorale	48	22	32	19	16	12	13	25	28	18	19	24	23	36	23	25	10	35	24	41	37	22	9	20
Bacteria|NA|Actinobacteria|Actinobacteria|Corynebacteriales|Mycobacteriaceae|Mycolicibacterium|Mycolicibacterium aurum	46	8	22	21	8	12	7	9	29	6	23	17	18	36	18	24	15	23	34	11	19	15	14	27
Bacteria|NA|Actinobacteria|Actinobacteria|Corynebacteriales|Mycobacteriaceae|Mycolicibacterium|Mycolicibacterium rutilum	45	14	21	6	9	8	15	3	16	14	20	15	27	15	8	24	7	17	27	24	42	11	9	22
Bacteria|NA|Actinobacteria|Actinobacteria|Corynebacteriales|Mycobacteriaceae|Mycolicibacterium|Mycolicibacterium gilvum	44	23	30	12	17	14	11	14	30	21	33	16	31	20	18	35	10	17	21	23	42	11	5	12
Bacteria|NA|Actinobacteria|Actinobacteria|Corynebacteriales|Mycobacteriaceae|Mycolicibacterium|Mycolicibacterium vanbaalenii	39	30	64	18	15	17	15	22	16	11	15	21	29	41	20	19	9	46	43	32	45	17	3	18
Bacteria|NA|Actinobacteria|Actinobacteria|Corynebacteriales|Mycobacteriaceae|Mycolicibacterium|Mycolicibacterium thermoresistibile	38	17	54	16	29	14	8	26	24	21	16	24	29	21	28	19	13	60	22	86	53	7	9	8
Bacteria|NA|Actinobacteria|Actinobacteria|Corynebacteriales|Mycobacteriaceae|Mycolicibacterium|Mycolicibacterium rhodesiae	34	14	18	14	11	13	12	22	26	18	27	13	34	17	28	18	14	28	31	41	47	5	10	21
Bacteria|NA|Actinobacteria|Actinobacteria|Corynebacteriales|Mycobacteriaceae|Mycolicibacterium|Mycolicibacterium chubuense	28	21	19	11	10	5	6	14	23	10	12	18	33	16	12	15	7	22	17	19	23	13	13	12
Bacteria|NA|Actinobacteria|Actinobacteria|Corynebacteriales|Mycobacteriaceae|Mycolicibacterium|Mycolicibacterium goodii	18	23	26	8	9	9	6	19	21	13	17	16	35	12	24	21	9	24	19	16	35	13	14	10
Bacteria|NA|Actinobacteria|Actinobacteria|Corynebacteriales|Mycobacteriaceae|Mycolicibacterium|Mycolicibacterium fortuitum	13	2	8	1	1	1	0	5	9	4	3	4	4	0	4	16	3	7	14	7	4	2	2	5
Bacteria|NA|Actinobacteria|Actinobacteria|Corynebacteriales|Mycobacteriaceae|Mycobacteroides	25	17	14	8	6	13	9	5	7	11	20	10	17	68	16	41	9	12	13	16	19	15	12	25
Bacteria|NA|Actinobacteria|Actinobacteria|Corynebacteriales|Mycobacteriaceae|Mycobacteroides|Mycobacteroides saopaulense	61	32	26	9	12	10	16	4	28	20	39	22	32	19	21	26	17	21	25	18	37	23	16	19
Bacteria|NA|Actinobacteria|Actinobacteria|Corynebacteriales|Mycobacteriaceae|Mycobacteroides|Mycobacteroides abscessus	53	56	93	147	35	68	77	39	53	108	103	134	89	149	46	77	265	41	57	43	50	52	306	193
Bacteria|NA|Actinobacteria|Actinobacteria|Corynebacteriales|Mycobacteriaceae|Mycobacteroides|Mycobacteroides immunogenum	36	98	192	354	52	156	177	41	55	222	143	306	97	303	35	103	520	22	72	29	31	61	621	481
Bacteria|NA|Actinobacteria|Actinobacteria|Corynebacteriales|Mycobacteriaceae|Mycobacteroides|Mycobacteroides chelonae	17	11	9	4	4	7	6	9	4	6	11	6	14	4	9	14	2	10	7	17	8	13	2	12
Bacteria|NA|Actinobacteria|Actinobacteria|Corynebacteriales|Mycobacteriaceae|Mycobacteroides|[Mycobacterium] stephanolepidis	14	9	7	16	5	7	7	7	10	11	12	10	23	18	17	13	14	18	11	10	21	13	4	11
Bacteria|NA|Actinobacteria|Actinobacteria|Corynebacteriales|Mycobacteriaceae|Mycolicibacter	5	1	6	0	2	0	0	0	2	1	2	3	2	3	0	4	0	0	1	0	7	1	1	1
Bacteria|NA|Actinobacteria|Actinobacteria|Corynebacteriales|Mycobacteriaceae|Mycolicibacter|Mycolicibacter sinensis	86	39	69	34	16	20	25	26	39	24	45	28	49	94	33	40	28	51	28	64	90	32	32	37
Bacteria|NA|Actinobacteria|Actinobacteria|Corynebacteriales|Mycobacteriaceae|Mycolicibacter|Mycolicibacter terrae	30	11	24	9	6	12	11	16	23	13	22	9	7	24	24	18	15	27	28	16	43	9	16	9
Bacteria|NA|Actinobacteria|Actinobacteria|Corynebacteriales|Mycobacteriaceae|Hoyosella|Hoyosella subflava	46	72	55	103	19	45	59	31	49	66	38	113	46	150	25	73	146	31	30	56	45	56	173	122
Bacteria|NA|Actinobacteria|Actinobacteria|Corynebacteriales|Dietziaceae|Dietzia	180	85	124	33	69	45	28	23	494	47	55	27	50	56	34	79	36	123	57	119	188	63	30	34
Bacteria|NA|Actinobacteria|Actinobacteria|Corynebacteriales|Dietziaceae|Dietzia|Dietzia timorensis	85	116	159	202	58	128	124	40	93	164	157	244	101	184	47	93	376	41	89	56	54	80	266	190
Bacteria|NA|Actinobacteria|Actinobacteria|Corynebacteriales|Dietziaceae|Dietzia|Dietzia sp. JS16-p6b	68	36	55	14	44	23	14	13	372	14	32	21	21	43	18	23	10	91	22	57	122	36	9	17
Bacteria|NA|Actinobacteria|Actinobacteria|Corynebacteriales|Gordoniaceae|Gordonia	58	26	38	18	17	20	8	13	36	17	34	24	33	44	27	28	21	29	26	30	67	18	22	10
Bacteria|NA|Actinobacteria|Actinobacteria|Corynebacteriales|Gordoniaceae|Gordonia|Gordonia sp. YC-JH1	108	60	87	33	53	23	31	32	79	31	57	46	77	40	39	76	27	48	50	58	114	28	24	47
Bacteria|NA|Actinobacteria|Actinobacteria|Corynebacteriales|Gordoniaceae|Gordonia|Gordonia polyisoprenivorans	99	38	26	8	16	41	9	19	46	12	33	21	40	35	28	59	15	24	25	21	48	17	13	24
Bacteria|NA|Actinobacteria|Actinobacteria|Corynebacteriales|Gordoniaceae|Gordonia|Gordonia iterans	84	21	78	17	31	10	9	23	49	11	38	21	33	28	25	50	16	38	27	36	88	19	10	19
Bacteria|NA|Actinobacteria|Actinobacteria|Corynebacteriales|Gordoniaceae|Gordonia|Gordonia terrae	56	75	131	160	28	76	83	31	43	111	70	178	83	197	28	60	225	28	50	42	50	72	368	292
Bacteria|NA|Actinobacteria|Actinobacteria|Corynebacteriales|Gordoniaceae|Gordonia|Gordonia sp. 1D	56	23	57	20	18	22	20	32	31	13	71	51	39	39	31	57	43	29	36	38	126	23	37	37
Bacteria|NA|Actinobacteria|Actinobacteria|Corynebacteriales|Gordoniaceae|Gordonia|Gordonia bronchialis	53	26	31	13	14	15	10	17	38	14	32	23	17	24	22	29	20	23	21	29	43	16	21	13
Bacteria|NA|Actinobacteria|Actinobacteria|Corynebacteriales|Gordoniaceae|Gordonia|Gordonia phthalatica	51	26	41	24	25	34	21	30	51	49	51	42	49	38	28	36	58	46	40	36	56	30	57	36
Bacteria|NA|Actinobacteria|Actinobacteria|Corynebacteriales|Gordoniaceae|Gordonia|Gordonia sp. KTR9	29	16	22	11	11	17	15	10	21	15	22	22	20	27	17	30	17	14	14	10	54	9	6	6
Bacteria|NA|Actinobacteria|Actinobacteria|Corynebacteriales|Tsukamurellaceae|Tsukamurella	5	1	0	0	0	0	1	2	3	2	0	3	0	1	1	4	0	1	2	0	3	0	1	2
Bacteria|NA|Actinobacteria|Actinobacteria|Corynebacteriales|Tsukamurellaceae|Tsukamurella|Tsukamurella paurometabola	73	27	28	18	17	30	24	21	25	13	42	32	35	56	20	38	30	42	26	31	48	26	42	46
Bacteria|NA|Actinobacteria|Actinobacteria|Corynebacteriales|Tsukamurellaceae|Tsukamurella|Tsukamurella tyrosinosolvens	56	31	45	8	44	34	24	26	47	28	41	43	31	45	19	29	12	25	33	60	55	27	12	11
Bacteria|NA|Actinobacteria|Actinobacteria|Corynebacteriales|Segniliparaceae|Segniliparus|Segniliparus rotundus	47	36	39	27	31	18	13	36	26	32	37	38	31	44	35	42	17	59	40	37	44	20	21	8
Bacteria|NA|Actinobacteria|Actinobacteria|Corynebacteriales|NA|Lawsonella|Lawsonella clevelandensis	46	77	159	141	45	117	119	45	37	146	184	282	94	128	65	74	290	36	79	64	37	125	179	111
Bacteria|NA|Actinobacteria|Actinobacteria|Streptomycetales|Streptomycetaceae	151	93	127	67	61	94	71	86	97	56	105	86	122	101	81	111	66	130	108	90	170	86	72	55
Bacteria|NA|Actinobacteria|Actinobacteria|Streptomycetales|Streptomycetaceae|Streptomyces	1675	879	1216	681	682	706	584	683	1015	666	1142	875	1196	1225	884	1148	631	1139	991	1124	1664	765	653	741
Bacteria|NA|Actinobacteria|Actinobacteria|Streptomycetales|Streptomycetaceae|Streptomyces|Streptomyces sp. 4F	202	51	43	114	16	58	103	138	101	46	45	112	175	500	121	182	10	34	32	29	81	30	13	126
Bacteria|NA|Actinobacteria|Actinobacteria|Streptomycetales|Streptomycetaceae|Streptomyces|Streptomyces pristinaespiralis	176	58	95	44	52	23	26	25	106	32	69	49	90	80	38	127	54	57	40	66	173	49	36	75
Bacteria|NA|Actinobacteria|Actinobacteria|Streptomycetales|Streptomycetaceae|Streptomyces|Streptomyces hygroscopicus	167	49	110	25	37	28	32	35	84	48	77	52	81	51	39	82	39	49	49	78	175	40	29	40
Bacteria|NA|Actinobacteria|Actinobacteria|Streptomycetales|Streptomycetaceae|Streptomyces|Streptomyces albireticuli	158	86	134	48	60	26	26	30	120	48	62	53	81	91	44	93	64	47	55	67	154	38	43	43
Bacteria|NA|Actinobacteria|Actinobacteria|Streptomycetales|Streptomycetaceae|Streptomyces|Streptomyces globisporus	36	12	32	12	10	4	9	11	19	9	19	10	16	17	8	17	7	22	14	11	39	10	4	14
Bacteria|NA|Actinobacteria|Actinobacteria|Streptomycetales|Streptomycetaceae|Streptomyces|Streptomyces anulatus	26	19	12	16	4	6	11	7	9	6	12	18	13	28	7	15	24	10	14	5	15	8	15	8
Bacteria|NA|Actinobacteria|Actinobacteria|Streptomycetales|Streptomycetaceae|Streptomyces|Streptomyces bacillaris	15	14	8	3	4	5	2	3	8	4	10	3	12	4	2	5	25	6	7	7	10	4	9	5
Bacteria|NA|Actinobacteria|Actinobacteria|Streptomycetales|Streptomycetaceae|Streptomyces|Streptomyces griseus	14	12	9	2	8	3	7	9	9	2	9	13	11	19	4	11	4	10	10	11	15	7	1	2
Bacteria|NA|Actinobacteria|Actinobacteria|Streptomycetales|Streptomycetaceae|Streptomyces|Streptomyces bingchenggensis	97	42	54	32	30	52	38	42	34	36	58	54	79	50	52	62	32	73	43	55	101	35	22	37
Bacteria|NA|Actinobacteria|Actinobacteria|Streptomycetales|Streptomycetaceae|Streptomyces|Streptomyces davaonensis	96	36	54	20	31	30	28	49	58	24	79	33	57	46	40	33	27	62	52	61	121	27	17	26
Bacteria|NA|Actinobacteria|Actinobacteria|Streptomycetales|Streptomycetaceae|Streptomyces|Streptomyces xinghaiensis	93	47	59	38	24	26	26	32	38	37	54	57	48	37	41	43	30	32	40	71	55	30	12	31
Bacteria|NA|Actinobacteria|Actinobacteria|Streptomycetales|Streptomycetaceae|Streptomyces|Streptomyces sp. XZHG99	86	40	45	24	29	21	31	33	24	22	49	26	47	34	29	29	21	41	42	58	81	33	17	24
Bacteria|NA|Actinobacteria|Actinobacteria|Streptomycetales|Streptomycetaceae|Streptomyces|Streptomyces atratus	83	51	84	30	26	26	23	29	45	26	36	30	48	40	32	43	14	53	34	39	91	22	22	30
Bacteria|NA|Actinobacteria|Actinobacteria|Streptomycetales|Streptomycetaceae|Streptomyces|Streptomyces lincolnensis	75	28	36	13	16	25	18	25	27	14	29	22	32	27	24	29	12	54	18	20	61	23	16	14
Bacteria|NA|Actinobacteria|Actinobacteria|Streptomycetales|Streptomycetaceae|Streptomyces|Streptomyces venezuelae	65	26	46	22	24	36	23	19	39	27	43	37	43	41	30	40	28	49	41	32	67	24	29	40
Bacteria|NA|Actinobacteria|Actinobacteria|Streptomycetales|Streptomycetaceae|Streptomyces|Streptomyces lydicus	64	34	32	28	29	30	18	24	49	17	33	42	38	36	28	27	13	32	41	44	42	24	23	29
Bacteria|NA|Actinobacteria|Actinobacteria|Streptomycetales|Streptomycetaceae|Streptomyces|Streptomyces sviceus	63	36	60	24	10	27	11	25	42	19	54	23	43	29	23	43	26	31	42	51	82	24	25	28
Bacteria|NA|Actinobacteria|Actinobacteria|Streptomycetales|Streptomycetaceae|Streptomyces|Streptomyces katrae	62	17	40	8	24	29	23	25	29	14	44	25	43	16	32	32	18	23	36	34	58	15	23	22
Bacteria|NA|Actinobacteria|Actinobacteria|Streptomycetales|Streptomycetaceae|Streptomyces|Streptomyces nodosus	62	42	67	56	29	55	37	39	45	34	35	52	42	97	48	58	72	36	51	42	69	34	68	50
Bacteria|NA|Actinobacteria|Actinobacteria|Streptomycetales|Streptomycetaceae|Streptomyces|Streptomyces globosus	61	47	40	25	34	36	36	33	51	26	38	32	59	35	36	46	19	38	42	42	55	28	22	34
Bacteria|NA|Actinobacteria|Actinobacteria|Streptomycetales|Streptomycetaceae|Streptomyces|Streptomyces sp. P3	60	27	35	17	15	23	13	23	32	21	40	32	15	28	17	37	23	35	34	19	57	25	30	19
Bacteria|NA|Actinobacteria|Actinobacteria|Streptomycetales|Streptomycetaceae|Streptomyces|Streptomyces sp. 769	60	17	41	14	18	10	10	13	30	20	14	20	34	29	12	34	12	24	21	24	60	10	14	14
Bacteria|NA|Actinobacteria|Actinobacteria|Streptomycetales|Streptomycetaceae|Streptomyces|Streptomyces sp. Go-475	60	20	53	8	21	18	9	7	29	17	28	14	40	29	18	27	17	17	17	17	62	8	15	13
Bacteria|NA|Actinobacteria|Actinobacteria|Streptomycetales|Streptomycetaceae|Streptomyces|Streptomyces xiamenensis	55	26	48	23	20	33	18	31	31	23	47	25	30	26	37	33	20	25	25	37	39	22	25	19
Bacteria|NA|Actinobacteria|Actinobacteria|Streptomycetales|Streptomycetaceae|Streptomyces|Streptomyces sp. Mg1	51	14	18	11	7	9	11	9	9	7	12	4	19	24	10	21	14	16	26	15	23	13	5	19
Bacteria|NA|Actinobacteria|Actinobacteria|Streptomycetales|Streptomycetaceae|Streptomyces|Streptomyces albulus	51	20	45	22	27	12	23	15	17	21	29	24	42	22	33	37	7	33	38	43	75	17	17	16
Bacteria|NA|Actinobacteria|Actinobacteria|Streptomycetales|Streptomycetaceae|Streptomyces|Streptomyces sp. TLI_053	51	21	33	12	15	26	18	17	25	23	19	21	42	25	25	35	8	27	38	26	48	23	18	28
Bacteria|NA|Actinobacteria|Actinobacteria|Streptomycetales|Streptomycetaceae|Streptomyces|Streptomyces violaceusniger	49	44	42	27	21	32	28	28	36	24	38	38	51	50	32	50	28	42	28	31	62	15	19	23
Bacteria|NA|Actinobacteria|Actinobacteria|Streptomycetales|Streptomycetaceae|Streptomyces|Streptomyces roseochromogenus	46	19	25	8	11	13	10	8	19	9	26	11	27	8	27	18	6	25	17	17	33	20	7	8
Bacteria|NA|Actinobacteria|Actinobacteria|Streptomycetales|Streptomycetaceae|Streptomyces|Streptomyces sp. SirexAA-E	44	20	29	12	20	15	26	9	23	10	26	15	40	35	19	23	13	29	20	26	23	20	12	19
Bacteria|NA|Actinobacteria|Actinobacteria|Streptomycetales|Streptomycetaceae|Streptomyces|Streptomyces pluripotens	43	37	42	13	20	22	24	29	28	20	23	25	32	33	38	43	15	32	24	31	64	16	21	22
Bacteria|NA|Actinobacteria|Actinobacteria|Streptomycetales|Streptomycetaceae|Streptomyces|Streptomyces cattleya	40	20	37	20	16	11	17	18	23	14	34	14	29	18	25	24	12	24	28	33	44	25	10	13
Bacteria|NA|Actinobacteria|Actinobacteria|Streptomycetales|Streptomycetaceae|Streptomyces|Streptomyces reticuli	40	24	20	12	20	19	17	15	14	16	23	20	29	31	20	22	20	14	24	19	51	32	13	19
Bacteria|NA|Actinobacteria|Actinobacteria|Streptomycetales|Streptomycetaceae|Streptomyces|Streptomyces sp. CNQ-509	39	33	62	24	9	9	19	15	24	16	34	16	23	14	13	36	11	15	12	13	60	19	8	13
Bacteria|NA|Actinobacteria|Actinobacteria|Streptomycetales|Streptomycetaceae|Streptomyces|Streptomyces sp. HNM0039	39	20	31	4	13	19	11	19	18	10	31	23	20	17	17	15	11	19	22	17	41	25	10	8
Bacteria|NA|Actinobacteria|Actinobacteria|Streptomycetales|Streptomycetaceae|Streptomyces|Streptomyces pactum	38	30	31	16	21	22	16	10	48	11	36	25	28	29	19	32	14	39	25	26	57	22	13	9
Bacteria|NA|Actinobacteria|Actinobacteria|Streptomycetales|Streptomycetaceae|Streptomyces|Streptomyces sp. CMB-StM0423	38	14	29	9	5	10	17	8	19	25	26	6	12	16	13	11	6	18	28	15	24	20	6	15
Bacteria|NA|Actinobacteria|Actinobacteria|Streptomycetales|Streptomycetaceae|Streptomyces|Streptomyces sp. RTd22	38	38	58	26	22	26	24	25	23	22	56	28	55	105	42	44	13	45	30	47	62	38	28	35
Bacteria|NA|Actinobacteria|Actinobacteria|Streptomycetales|Streptomycetaceae|Streptomyces|Streptomyces spongiicola	38	16	21	12	15	10	5	18	15	11	15	10	26	21	12	24	10	13	14	29	26	17	14	15
Bacteria|NA|Actinobacteria|Actinobacteria|Streptomycetales|Streptomycetaceae|Streptomyces|Streptomyces albus	38	24	20	18	22	17	27	26	34	14	32	27	31	61	27	22	11	52	39	28	50	26	11	16
Bacteria|NA|Actinobacteria|Actinobacteria|Streptomycetales|Streptomycetaceae|Streptomyces|Streptomyces sp. CdTB01	37	38	55	41	43	31	44	74	40	56	50	34	62	32	72	53	22	80	68	42	47	33	28	22
Bacteria|NA|Actinobacteria|Actinobacteria|Streptomycetales|Streptomycetaceae|Streptomyces|Streptomyces formicae	37	26	35	20	19	28	22	14	28	7	40	28	21	36	19	30	13	22	22	30	47	22	12	20
Bacteria|NA|Actinobacteria|Actinobacteria|Streptomycetales|Streptomycetaceae|Streptomyces|Streptomyces scabiei	37	16	48	11	16	16	13	11	22	9	32	14	21	16	20	35	19	20	21	28	49	41	13	19
Bacteria|NA|Actinobacteria|Actinobacteria|Streptomycetales|Streptomycetaceae|Streptomyces|Streptomyces sp. 3214.6	35	23	23	15	12	8	16	18	16	10	21	11	21	27	26	19	17	19	21	24	28	7	8	3
Bacteria|NA|Actinobacteria|Actinobacteria|Streptomycetales|Streptomycetaceae|Streptomyces|Streptomyces sp. 452	35	16	16	14	14	18	11	11	19	13	23	16	23	25	21	17	7	17	30	28	54	18	10	11
Bacteria|NA|Actinobacteria|Actinobacteria|Streptomycetales|Streptomycetaceae|Streptomyces|Streptomyces vietnamensis	35	15	18	8	9	11	8	11	18	8	29	16	24	21	13	36	10	23	14	15	25	18	15	10
Bacteria|NA|Actinobacteria|Actinobacteria|Streptomycetales|Streptomycetaceae|Streptomyces|Streptomyces puniciscabiei	34	23	22	11	16	34	32	9	29	17	19	20	22	37	12	26	11	22	18	33	42	18	16	12
Bacteria|NA|Actinobacteria|Actinobacteria|Streptomycetales|Streptomycetaceae|Streptomyces|Streptomyces peucetius	34	20	29	27	16	12	20	22	22	30	20	15	24	43	17	28	26	16	16	21	42	17	11	15
Bacteria|NA|Actinobacteria|Actinobacteria|Streptomycetales|Streptomycetaceae|Streptomyces|Streptomyces collinus	34	11	27	13	4	15	14	14	30	7	24	14	17	16	16	26	13	21	18	24	46	13	13	13
Bacteria|NA|Actinobacteria|Actinobacteria|Streptomycetales|Streptomycetaceae|Streptomyces|Streptomyces sp. SCSIO 03032	33	25	41	29	9	25	10	13	34	11	30	13	26	38	22	27	12	34	30	30	38	23	15	31
Bacteria|NA|Actinobacteria|Actinobacteria|Streptomycetales|Streptomycetaceae|Streptomyces|Streptomyces sp. NEAU-S7GS2	33	24	24	10	7	13	17	8	29	8	27	18	18	17	16	15	9	17	14	23	25	12	15	15
Bacteria|NA|Actinobacteria|Actinobacteria|Streptomycetales|Streptomycetaceae|Streptomyces|Streptomyces antibioticus	33	22	34	17	20	30	14	21	23	13	31	20	23	38	25	16	22	59	27	31	51	14	9	11
Bacteria|NA|Actinobacteria|Actinobacteria|Streptomycetales|Streptomycetaceae|Streptomyces|Streptomyces alfalfae	33	14	26	17	8	16	14	25	20	15	24	14	23	31	17	15	18	21	26	26	49	12	14	20
Bacteria|NA|Actinobacteria|Actinobacteria|Streptomycetales|Streptomycetaceae|Streptomyces|Streptomyces griseochromogenes	32	13	32	8	14	9	9	12	24	8	23	23	17	14	24	17	7	25	15	14	23	11	9	11
Bacteria|NA|Actinobacteria|Actinobacteria|Streptomycetales|Streptomycetaceae|Streptomyces|Streptomyces sp. SAT1	31	12	13	6	15	22	6	18	17	14	36	13	13	26	14	25	5	33	12	17	27	16	5	19
Bacteria|NA|Actinobacteria|Actinobacteria|Streptomycetales|Streptomycetaceae|Streptomyces|Streptomyces clavuligerus	31	21	21	22	13	21	7	12	25	13	22	23	23	26	16	11	6	23	11	17	31	9	16	15
Bacteria|NA|Actinobacteria|Actinobacteria|Streptomycetales|Streptomycetaceae|Streptomyces|Streptomyces actuosus	30	18	11	6	5	12	13	13	21	10	28	12	19	25	8	23	11	20	12	17	26	18	12	14
Bacteria|NA|Actinobacteria|Actinobacteria|Streptomycetales|Streptomycetaceae|Streptomyces|Streptomyces sp. 2323.1	28	8	24	10	9	5	5	12	11	9	16	14	26	25	14	12	1	11	16	15	23	6	4	3
Bacteria|NA|Actinobacteria|Actinobacteria|Streptomycetales|Streptomycetaceae|Streptomyces|Streptomyces parvulus	28	12	13	8	9	18	12	10	14	8	18	8	21	12	8	12	14	16	20	19	27	11	8	3
Bacteria|NA|Actinobacteria|Actinobacteria|Streptomycetales|Streptomycetaceae|Streptomyces|Streptomyces sp. S8	27	6	9	3	2	3	6	4	9	2	15	10	5	13	9	15	5	9	6	14	11	6	6	4
Bacteria|NA|Actinobacteria|Actinobacteria|Streptomycetales|Streptomycetaceae|Streptomyces|Streptomyces violaceoruber	26	7	9	6	8	7	10	7	8	8	5	9	9	16	17	7	2	16	12	17	12	6	3	11
Bacteria|NA|Actinobacteria|Actinobacteria|Streptomycetales|Streptomycetaceae|Streptomyces|Streptomyces sp. ZFG47	26	19	31	11	15	14	14	26	19	7	34	16	19	36	18	20	28	19	13	15	43	14	31	21
Bacteria|NA|Actinobacteria|Actinobacteria|Streptomycetales|Streptomycetaceae|Streptomyces|Streptomyces glaucescens	26	16	16	11	11	8	13	12	19	12	28	14	21	16	19	22	10	10	13	20	36	10	1	12
Bacteria|NA|Actinobacteria|Actinobacteria|Streptomycetales|Streptomycetaceae|Streptomyces|Streptomyces ambofaciens	25	16	16	3	9	6	6	21	14	5	19	16	13	20	18	11	5	20	14	16	29	10	11	15
Bacteria|NA|Actinobacteria|Actinobacteria|Streptomycetales|Streptomycetaceae|Streptomyces|Streptomyces sp. CCM_MD2014	23	20	21	17	10	3	7	11	6	8	17	14	31	18	9	30	6	19	25	13	18	14	15	18
Bacteria|NA|Actinobacteria|Actinobacteria|Streptomycetales|Streptomycetaceae|Streptomyces|Streptomyces sp. S10(2016)	23	16	23	11	17	18	10	12	27	11	22	24	29	16	15	14	13	9	22	15	26	6	3	7
Bacteria|NA|Actinobacteria|Actinobacteria|Streptomycetales|Streptomycetaceae|Streptomyces|Streptomyces sp. SM18	23	14	19	9	7	11	12	8	14	7	17	7	16	11	13	14	3	29	13	8	26	7	2	4
Bacteria|NA|Actinobacteria|Actinobacteria|Streptomycetales|Streptomycetaceae|Streptomyces|Streptomyces rubrolavendulae	22	14	16	12	9	23	9	6	26	10	28	11	16	10	16	15	12	22	15	14	43	6	11	8
Bacteria|NA|Actinobacteria|Actinobacteria|Streptomycetales|Streptomycetaceae|Streptomyces|Streptomyces lavendulae	21	17	18	16	9	2	9	12	11	12	18	13	16	16	11	18	13	14	22	26	30	10	11	23
Bacteria|NA|Actinobacteria|Actinobacteria|Streptomycetales|Streptomycetaceae|Streptomyces|Streptomyces leeuwenhoekii	19	6	11	5	17	8	8	11	7	6	13	15	16	6	23	7	5	18	13	25	18	8	4	8
Bacteria|NA|Actinobacteria|Actinobacteria|Streptomycetales|Streptomycetaceae|Streptomyces|Streptomyces sp. fd1-xmd	19	10	25	11	17	6	12	17	14	16	18	12	18	13	15	12	9	18	21	24	27	9	3	8
Bacteria|NA|Actinobacteria|Actinobacteria|Streptomycetales|Streptomycetaceae|Streptomyces|Streptomyces sp. WAC00288	18	5	10	4	8	4	5	8	12	9	15	13	10	2	8	8	5	21	11	15	20	9	6	11
Bacteria|NA|Actinobacteria|Actinobacteria|Streptomycetales|Streptomycetaceae|Streptomyces|Streptomyces sp. TN58	17	16	19	11	9	13	14	11	6	2	14	10	14	21	14	14	10	11	12	13	19	9	11	21
Bacteria|NA|Actinobacteria|Actinobacteria|Streptomycetales|Streptomycetaceae|Streptomyces|Streptomyces gilvosporeus	17	16	18	15	9	9	10	10	13	9	15	13	14	14	16	11	12	20	35	19	31	12	11	13
Bacteria|NA|Actinobacteria|Actinobacteria|Streptomycetales|Streptomycetaceae|Streptomyces|Streptomyces noursei	16	5	16	3	6	6	4	3	13	3	11	8	8	5	6	6	3	17	11	6	11	7	2	5
Bacteria|NA|Actinobacteria|Actinobacteria|Streptomycetales|Streptomycetaceae|Streptomyces|Streptomyces sp. Tue 6075	16	3	9	2	6	6	7	4	23	5	6	6	6	18	3	12	5	18	7	15	14	8	9	8
Bacteria|NA|Actinobacteria|Actinobacteria|Streptomycetales|Streptomycetaceae|Streptomyces|Streptomyces lunaelactis	15	25	26	15	13	11	24	7	27	14	20	24	30	23	12	23	22	23	22	11	26	18	25	14
Bacteria|NA|Actinobacteria|Actinobacteria|Streptomycetales|Streptomycetaceae|Streptomyces|Streptomyces autolyticus	14	7	1	3	0	2	2	0	4	2	1	2	3	9	2	5	4	2	2	1	4	2	4	5
Bacteria|NA|Actinobacteria|Actinobacteria|Streptomycetales|Streptomycetaceae|Streptomyces|Streptomyces sampsonii	10	4	17	8	7	9	8	3	8	3	1	6	15	24	9	5	0	9	11	7	3	5	0	1
Bacteria|NA|Actinobacteria|Actinobacteria|Streptomycetales|Streptomycetaceae|Streptomyces|Streptomyces coelicolor	3	5	1	2	1	5	0	3	4	0	4	0	1	1	1	1	2	7	2	2	4	7	0	2
Bacteria|NA|Actinobacteria|Actinobacteria|Streptomycetales|Streptomycetaceae|Streptomyces|Streptomyces fulvissimus	13	10	14	3	4	9	0	6	7	5	11	5	1	11	3	11	5	11	8	13	9	2	4	1
Bacteria|NA|Actinobacteria|Actinobacteria|Streptomycetales|Streptomycetaceae|Streptomyces|Streptomyces avermitilis	11	8	13	8	9	10	12	23	14	8	22	8	15	20	21	13	11	21	12	11	17	9	8	12
Bacteria|NA|Actinobacteria|Actinobacteria|Streptomycetales|Streptomycetaceae|Streptomyces|Streptomyces sp. 3211	9	5	3	0	4	3	4	5	5	3	3	2	3	1	5	7	3	4	9	11	10	10	3	6
Bacteria|NA|Actinobacteria|Actinobacteria|Streptomycetales|Streptomycetaceae|Streptomyces|Streptomyces sp. Sge12	9	7	4	2	4	5	3	3	16	3	9	4	3	0	6	3	9	4	2	2	14	3	2	5
Bacteria|NA|Actinobacteria|Actinobacteria|Streptomycetales|Streptomycetaceae|Streptomyces|Streptomyces sp. FR-008	9	5	11	2	1	1	2	7	3	0	3	9	5	23	1	3	0	4	3	4	8	0	1	6
Bacteria|NA|Actinobacteria|Actinobacteria|Streptomycetales|Streptomycetaceae|Streptomyces|Streptomyces sp. SM17	9	2	5	8	1	7	1	3	8	0	1	2	5	21	3	1	1	9	3	1	2	1	0	8
Bacteria|NA|Actinobacteria|Actinobacteria|Streptomycetales|Streptomycetaceae|Streptomyces|Streptomyces sp. CLI2509	7	22	32	68	14	22	25	17	9	31	47	85	15	34	11	24	96	1	12	4	1	22	80	38
Bacteria|NA|Actinobacteria|Actinobacteria|Streptomycetales|Streptomycetaceae|Streptomyces|Streptomyces sp. CFMR 7	7	2	4	7	5	0	0	0	2	1	2	5	10	16	4	3	6	6	13	4	2	6	3	5
Bacteria|NA|Actinobacteria|Actinobacteria|Streptomycetales|Streptomycetaceae|Streptomyces|Streptomyces sp. GBA 94-10	6	2	8	4	0	1	0	0	4	0	1	2	2	13	1	2	2	2	4	4	3	2	0	0
Bacteria|NA|Actinobacteria|Actinobacteria|Streptomycetales|Streptomycetaceae|Streptomyces|Streptomyces sp. 2114.2	5	3	2	2	2	2	1	4	3	3	3	0	5	2	1	0	1	1	3	1	1	1	3	2
Bacteria|NA|Actinobacteria|Actinobacteria|Streptomycetales|Streptomycetaceae|Streptomyces|Streptomyces cyaneogriseus	5	6	4	2	0	2	0	3	10	0	8	2	4	5	0	3	1	4	3	2	12	2	1	1
Bacteria|NA|Actinobacteria|Actinobacteria|Streptomycetales|Streptomycetaceae|Streptomyces|Streptomyces sp. M56	4	0	8	1	2	6	2	9	0	0	1	1	1	0	9	2	1	6	9	2	2	2	1	0
Bacteria|NA|Actinobacteria|Actinobacteria|Streptomycetales|Streptomycetaceae|Streptomyces|Streptomyces sp. Tu6071	4	2	4	2	1	0	0	0	4	6	5	3	6	7	3	5	3	5	8	0	2	6	4	3
Bacteria|NA|Actinobacteria|Actinobacteria|Streptomycetales|Streptomycetaceae|Streptomyces|Streptomyces sp. PVA 94-07	4	1	7	1	0	3	2	0	7	0	4	3	7	6	2	8	0	3	2	4	2	1	1	5
Bacteria|NA|Actinobacteria|Actinobacteria|Streptomycetales|Streptomycetaceae|Streptomyces|Streptomyces sp. MOE7	2	0	2	2	1	3	0	1	1	2	0	1	5	4	2	4	1	6	1	0	1	0	0	2
Bacteria|NA|Actinobacteria|Actinobacteria|Streptomycetales|Streptomycetaceae|Streptomyces|Streptomyces sp. PAMC 26508	2	0	1	1	2	0	3	1	1	0	5	3	0	3	1	1	0	2	0	4	3	0	0	0
Bacteria|NA|Actinobacteria|Actinobacteria|Streptomycetales|Streptomycetaceae|Streptomyces|Streptomyces malaysiensis	1	3	5	2	2	6	1	4	7	3	0	0	2	0	5	1	3	2	1	1	3	0	0	1
Bacteria|NA|Actinobacteria|Actinobacteria|Streptomycetales|Streptomycetaceae|Streptomyces|Streptomyces pratensis	1	0	3	0	2	2	0	0	2	2	2	3	2	0	1	0	0	2	4	4	0	0	0	1
Bacteria|NA|Actinobacteria|Actinobacteria|Streptomycetales|Streptomycetaceae|Streptomyces|Streptomyces lividans	1	5	0	2	1	1	0	0	0	1	0	1	0	0	1	2	1	0	1	2	1	0	0	2
Bacteria|NA|Actinobacteria|Actinobacteria|Streptomycetales|Streptomycetaceae|Kitasatospora	2	3	4	0	2	3	5	0	1	1	1	3	4	2	1	1	0	3	2	4	3	1	0	0
Bacteria|NA|Actinobacteria|Actinobacteria|Streptomycetales|Streptomycetaceae|Kitasatospora|Kitasatospora setae	75	25	30	4	23	16	11	32	23	28	23	26	38	17	55	32	16	34	33	42	55	30	10	15
Bacteria|NA|Actinobacteria|Actinobacteria|Streptomycetales|Streptomycetaceae|Kitasatospora|Kitasatospora aureofaciens	30	27	20	13	5	22	17	19	18	3	16	7	20	18	18	15	7	15	9	12	21	5	15	10
Bacteria|NA|Actinobacteria|Actinobacteria|Streptomycetales|Streptomycetaceae|Kitasatospora|Kitasatospora sp. MMS16-BH015	23	23	35	8	24	15	13	19	24	20	26	28	32	14	19	24	7	40	35	22	40	13	15	26
Bacteria|NA|Actinobacteria|Actinobacteria|Streptomycetales|Streptomycetaceae|Kitasatospora|Kitasatospora albolonga	7	7	3	1	1	4	4	3	4	1	2	4	3	5	4	5	1	6	5	3	9	2	4	2
Bacteria|NA|Actinobacteria|Actinobacteria|Propionibacteriales|Propionibacteriaceae	137	87	113	128	82	106	92	60	110	91	121	154	120	115	79	85	143	85	83	115	107	81	83	115
Bacteria|NA|Actinobacteria|Actinobacteria|Propionibacteriales|Propionibacteriaceae|Acidipropionibacterium	16	17	33	7	38	13	12	25	9	9	18	9	19	5	12	11	4	23	26	19	24	13	5	10
Bacteria|NA|Actinobacteria|Actinobacteria|Propionibacteriales|Propionibacteriaceae|Acidipropionibacterium|Acidipropionibacterium acidipropionici	465	209	460	149	163	162	119	148	274	144	268	150	244	165	142	269	129	282	920	240	405	136	133	135
Bacteria|NA|Actinobacteria|Actinobacteria|Propionibacteriales|Propionibacteriaceae|Acidipropionibacterium|Acidipropionibacterium sp. JS278	118	51	64	25	33	45	24	41	67	39	54	51	68	94	48	87	42	67	66	59	89	27	18	31
Bacteria|NA|Actinobacteria|Actinobacteria|Propionibacteriales|Propionibacteriaceae|Propionibacterium|Propionibacterium freudenreichii	475	190	363	111	149	135	126	128	230	135	203	212	265	160	154	254	144	238	276	187	294	182	103	126
Bacteria|NA|Actinobacteria|Actinobacteria|Propionibacteriales|Propionibacteriaceae|Propionibacterium|Propionibacterium sp. oral taxon 193	31	19	44	65	26	21	36	20	15	28	42	54	30	77	14	26	88	20	25	25	26	44	102	79
Bacteria|NA|Actinobacteria|Actinobacteria|Propionibacteriales|Propionibacteriaceae|Tessaracoccus	41	11	41	18	17	19	11	38	24	16	24	19	33	14	30	27	12	44	20	40	59	17	10	11
Bacteria|NA|Actinobacteria|Actinobacteria|Propionibacteriales|Propionibacteriaceae|Tessaracoccus|Tessaracoccus aquimaris	123	80	76	65	44	72	84	38	50	54	83	109	123	67	61	94	106	62	63	76	125	56	111	63
Bacteria|NA|Actinobacteria|Actinobacteria|Propionibacteriales|Propionibacteriaceae|Tessaracoccus|Tessaracoccus flavescens	75	47	44	24	37	34	22	25	91	39	40	36	45	41	33	51	24	44	51	53	85	30	31	40
Bacteria|NA|Actinobacteria|Actinobacteria|Propionibacteriales|Propionibacteriaceae|Tessaracoccus|Tessaracoccus flavus	75	116	200	283	53	121	158	81	70	148	177	263	109	301	63	104	436	60	84	86	85	97	513	344
Bacteria|NA|Actinobacteria|Actinobacteria|Propionibacteriales|Propionibacteriaceae|Tessaracoccus|Tessaracoccus sp. T2.5-30	54	33	38	20	20	30	24	41	41	31	51	23	43	46	43	40	31	53	39	55	94	33	12	28
Bacteria|NA|Actinobacteria|Actinobacteria|Propionibacteriales|Propionibacteriaceae|Cutibacterium	114	47	92	36	37	14	19	31	84	31	53	34	79	43	25	57	40	33	38	41	112	17	31	34
Bacteria|NA|Actinobacteria|Actinobacteria|Propionibacteriales|Propionibacteriaceae|Cutibacterium|Cutibacterium granulosum	116	164	184	365	49	141	181	52	79	187	139	349	181	333	71	159	568	54	111	94	90	108	382	399
Bacteria|NA|Actinobacteria|Actinobacteria|Propionibacteriales|Propionibacteriaceae|Cutibacterium|Cutibacterium avidum	78	51	54	35	52	34	50	22	53	34	65	49	56	52	58	60	30	59	61	76	123	53	22	47
Bacteria|NA|Actinobacteria|Actinobacteria|Propionibacteriales|Propionibacteriaceae|Microlunatus|Microlunatus phosphovorus	110	55	100	49	42	40	50	50	69	45	60	52	84	41	46	63	40	61	88	51	103	66	64	42
Bacteria|NA|Actinobacteria|Actinobacteria|Propionibacteriales|Propionibacteriaceae|Auraticoccus|Auraticoccus monumenti	129	44	71	18	56	29	46	34	44	46	52	53	65	49	50	72	40	84	49	47	93	39	30	45
Bacteria|NA|Actinobacteria|Actinobacteria|Propionibacteriales|Propionibacteriaceae|Pseudopropionibacterium|Pseudopropionibacterium propionicum	79	44	61	32	67	34	37	45	50	23	42	38	61	54	59	56	28	69	74	55	68	43	25	25
Bacteria|NA|Actinobacteria|Actinobacteria|Propionibacteriales|Propionibacteriaceae|Propionimicrobium|Propionimicrobium sp. Marseille-P3275	68	33	29	43	29	27	31	33	20	27	36	43	43	37	34	51	40	23	25	33	43	24	59	30
Bacteria|NA|Actinobacteria|Actinobacteria|Propionibacteriales|Nocardioidaceae	36	26	43	8	14	24	15	18	24	21	51	24	21	27	22	21	10	54	53	40	61	11	11	14
Bacteria|NA|Actinobacteria|Actinobacteria|Propionibacteriales|Nocardioidaceae|Nocardioides	10	4	16	10	2	5	2	8	5	6	6	5	8	13	6	9	0	9	41	12	10	6	1	3
Bacteria|NA|Actinobacteria|Actinobacteria|Propionibacteriales|Nocardioidaceae|Nocardioides|Nocardioides sp. CF8	296	93	195	116	74	50	47	55	138	43	140	63	109	163	75	150	78	123	147	127	243	61	110	90
Bacteria|NA|Actinobacteria|Actinobacteria|Propionibacteriales|Nocardioidaceae|Nocardioides|Nocardioides sp. 78	67	58	48	28	30	42	30	39	36	13	53	32	49	58	28	30	15	65	97	48	110	22	21	16
Bacteria|NA|Actinobacteria|Actinobacteria|Propionibacteriales|Nocardioidaceae|Nocardioides|Nocardioides dokdonensis	54	45	54	42	24	27	20	22	29	34	67	40	40	86	43	62	37	84	92	59	107	34	18	42
Bacteria|NA|Actinobacteria|Actinobacteria|Propionibacteriales|Nocardioidaceae|Aeromicrobium	35	14	3	4	2	5	3	1	5	1	6	5	11	25	12	15	4	10	10	4	12	7	8	9
Bacteria|NA|Actinobacteria|Actinobacteria|Propionibacteriales|Nocardioidaceae|Aeromicrobium|Aeromicrobium marinum	134	65	99	46	50	25	35	32	74	30	59	47	71	70	50	77	48	84	70	54	104	47	30	34
Bacteria|NA|Actinobacteria|Actinobacteria|Propionibacteriales|Nocardioidaceae|Aeromicrobium|Aeromicrobium sp. 592	64	60	165	103	37	105	96	46	52	81	173	175	83	169	96	96	192	117	178	86	99	87	94	91
Bacteria|NA|Actinobacteria|Actinobacteria|Propionibacteriales|Nocardioidaceae|Aeromicrobium|Aeromicrobium choanae	60	47	104	62	31	96	75	53	56	104	133	127	103	79	40	57	119	60	82	64	62	76	75	61
Bacteria|NA|Actinobacteria|Actinobacteria|Propionibacteriales|Nocardioidaceae|Aeromicrobium|Aeromicrobium erythreum	37	25	48	26	23	39	18	33	34	21	59	21	46	39	35	32	17	65	56	36	59	24	13	24
Bacteria|NA|Actinobacteria|Actinobacteria|Propionibacteriales|Nocardioidaceae|Actinopolymorpha|Actinopolymorpha singaporensis	259	109	161	74	89	54	64	66	103	72	113	98	129	96	66	137	71	76	83	113	231	54	66	75
Bacteria|NA|Actinobacteria|Actinobacteria|Propionibacteriales|Nocardioidaceae|Kribbella|Kribbella flavida	258	97	151	52	63	42	40	51	135	55	59	77	115	85	59	112	56	71	81	111	246	58	48	68
Bacteria|NA|Actinobacteria|Actinobacteria|Propionibacteriales|Nocardioidaceae|Micropruina|Micropruina glycogenica	232	121	169	62	86	65	76	75	128	89	81	91	130	90	89	125	66	115	99	102	172	53	59	79
Bacteria|NA|Actinobacteria|Actinobacteria|Propionibacteriales|Nocardioidaceae|Pimelobacter|Pimelobacter simplex	125	57	114	47	61	52	49	75	67	58	90	52	79	95	97	69	26	102	108	110	144	74	20	53
Bacteria|NA|Actinobacteria|Actinobacteria|Propionibacteriales|Nocardioidaceae|Friedmanniella	2	4	0	11	0	0	4	1	4	0	3	0	2	16	1	4	3	2	2	0	2	2	2	5
Bacteria|NA|Actinobacteria|Actinobacteria|Propionibacteriales|Nocardioidaceae|Friedmanniella|Friedmanniella sagamiharensis	69	38	52	28	30	50	17	36	34	42	46	38	58	47	21	57	29	66	42	29	62	23	25	46
Bacteria|NA|Actinobacteria|Actinobacteria|Propionibacteriales|Nocardioidaceae|Marmoricola|Marmoricola scoriae	68	35	78	37	33	29	36	23	44	27	74	37	54	45	32	28	22	88	108	67	101	34	14	25
Bacteria|NA|Actinobacteria|Actinobacteria|Actinomycetales|Actinomycetaceae	11	14	8	4	2	4	5	10	20	8	5	4	28	9	13	18	5	6	5	6	15	9	1	4
Bacteria|NA|Actinobacteria|Actinobacteria|Actinomycetales|Actinomycetaceae|Actinomyces	194	107	131	79	83	95	81	80	113	78	89	114	126	171	82	147	90	138	109	113	160	67	47	100
Bacteria|NA|Actinobacteria|Actinobacteria|Actinomycetales|Actinomycetaceae|Actinomyces|Actinomyces sp. Chiba101	402	122	185	114	45	389	86	121	249	147	136	327	185	1438	111	176	115	217	273	112	219	195	63	203
Bacteria|NA|Actinobacteria|Actinobacteria|Actinomycetales|Actinomycetaceae|Actinomyces|Actinomyces meyeri	237	101	147	64	71	63	67	73	150	95	140	104	154	89	95	141	50	89	95	119	206	83	59	74
Bacteria|NA|Actinobacteria|Actinobacteria|Actinomycetales|Actinomycetaceae|Actinomyces|Actinomyces sp. Z16	237	98	95	89	44	72	43	73	86	60	97	151	133	223	93	129	70	118	99	115	137	70	62	153
Bacteria|NA|Actinobacteria|Actinobacteria|Actinomycetales|Actinomycetaceae|Actinomyces|Actinomyces gaoshouyii	172	97	161	78	66	129	48	52	140	69	64	110	96	193	81	100	79	73	95	85	169	64	50	98
Bacteria|NA|Actinobacteria|Actinobacteria|Actinomycetales|Actinomycetaceae|Actinomyces|Actinomyces sp. oral taxon 414	136	55	81	50	49	56	40	41	86	87	50	72	76	96	60	82	49	75	71	93	108	45	44	56
Bacteria|NA|Actinobacteria|Actinobacteria|Actinomycetales|Actinomycetaceae|Actinomyces|Actinomyces radicidentis	133	51	103	38	42	51	42	57	85	40	108	75	119	94	78	88	38	80	70	77	108	56	29	57
Bacteria|NA|Actinobacteria|Actinobacteria|Actinomycetales|Actinomycetaceae|Actinomyces|Actinomyces oris	115	35	62	35	28	31	32	39	71	25	50	54	65	107	52	57	36	84	61	63	92	27	34	50
Bacteria|NA|Actinobacteria|Actinobacteria|Actinomycetales|Actinomycetaceae|Actinomyces|Actinomyces hongkongensis	107	29	52	42	25	20	33	42	56	31	49	46	64	74	35	64	26	58	40	45	69	29	31	42
Bacteria|NA|Actinobacteria|Actinobacteria|Actinomycetales|Actinomycetaceae|Actinomyces|Actinomyces radingae	73	36	28	32	58	22	26	24	33	31	42	45	67	40	28	45	23	28	35	36	50	27	20	30
Bacteria|NA|Actinobacteria|Actinobacteria|Actinomycetales|Actinomycetaceae|Actinomyces|Actinomyces sp. oral taxon 897	65	21	47	34	22	46	30	34	39	22	40	24	34	67	43	40	27	78	35	38	51	26	15	33
Bacteria|NA|Actinobacteria|Actinobacteria|Actinomycetales|Actinomycetaceae|Actinomyces|Actinomyces sp. VUL4_3	7	2	9	8	19	16	6	14	12	22	19	13	15	11	20	10	3	14	18	19	9	8	2	1
Bacteria|NA|Actinobacteria|Actinobacteria|Actinomycetales|Actinomycetaceae|Actinotignum	10	2	4	0	2	2	4	1	3	2	1	4	4	2	0	7	3	2	2	8	5	3	0	6
Bacteria|NA|Actinobacteria|Actinobacteria|Actinomycetales|Actinomycetaceae|Actinotignum|Actinotignum schaalii	58	50	48	28	39	36	27	29	43	31	34	37	50	51	37	61	26	50	43	53	56	35	23	32
Bacteria|NA|Actinobacteria|Actinobacteria|Actinomycetales|Actinomycetaceae|Actinotignum|Actinotignum sp. 313	36	31	40	24	23	22	18	22	32	22	36	22	29	63	28	49	12	37	33	31	33	27	21	31
Bacteria|NA|Actinobacteria|Actinobacteria|Actinomycetales|Actinomycetaceae|Arcanobacterium	1	5	3	1	0	0	2	0	2	2	0	0	1	0	2	1	0	1	0	2	3	1	0	1
Bacteria|NA|Actinobacteria|Actinobacteria|Actinomycetales|Actinomycetaceae|Arcanobacterium|Arcanobacterium haemolyticum	19	14	24	17	15	20	20	29	28	16	57	8	32	24	35	27	9	15	21	13	16	20	17	6
Bacteria|NA|Actinobacteria|Actinobacteria|Actinomycetales|Actinomycetaceae|Arcanobacterium|Arcanobacterium phocae	13	10	18	14	23	29	12	7	8	16	28	16	9	12	13	8	25	10	10	6	3	12	25	17
Bacteria|NA|Actinobacteria|Actinobacteria|Actinomycetales|Actinomycetaceae|Mobiluncus|Mobiluncus curtisii	28	18	22	23	13	16	22	13	33	17	20	15	28	23	17	41	14	25	20	35	34	15	46	28
Bacteria|NA|Actinobacteria|Actinobacteria|Streptosporangiales	6	3	7	8	2	6	2	2	2	1	7	8	5	9	4	8	2	4	15	3	14	4	4	2
Bacteria|NA|Actinobacteria|Actinobacteria|Streptosporangiales|Nocardiopsaceae	6	6	8	0	4	1	1	3	3	0	6	3	5	0	5	3	3	1	5	2	10	8	1	1
Bacteria|NA|Actinobacteria|Actinobacteria|Streptosporangiales|Nocardiopsaceae|Nocardiopsis	47	45	22	9	14	11	12	5	17	8	27	6	9	13	9	14	5	35	104	14	39	20	8	9
Bacteria|NA|Actinobacteria|Actinobacteria|Streptosporangiales|Nocardiopsaceae|Nocardiopsis|Nocardiopsis alba	1356	1267	482	111	706	548	209	140	1528	177	696	874	251	636	208	265	159	510	1424	322	1654	1133	129	137
Bacteria|NA|Actinobacteria|Actinobacteria|Streptosporangiales|Nocardiopsaceae|Nocardiopsis|Nocardiopsis dassonvillei	181	160	147	30	58	78	50	37	168	35	126	57	69	79	32	64	57	164	479	143	165	147	42	47
Bacteria|NA|Actinobacteria|Actinobacteria|Streptosporangiales|Nocardiopsaceae|Nocardiopsis|Nocardiopsis gilva	77	30	95	23	28	24	23	28	33	20	67	42	57	50	40	33	34	39	78	64	105	45	26	28
Bacteria|NA|Actinobacteria|Actinobacteria|Streptosporangiales|Streptosporangiaceae	4	0	6	8	3	1	4	4	1	4	1	5	2	4	4	3	3	3	5	4	4	5	0	2
Bacteria|NA|Actinobacteria|Actinobacteria|Streptosporangiales|Streptosporangiaceae|Nonomuraea|Nonomuraea sp. ATCC 55076	176	110	155	146	58	101	124	56	73	124	130	145	148	183	65	143	178	120	89	71	135	91	268	195
Bacteria|NA|Actinobacteria|Actinobacteria|Streptosporangiales|Streptosporangiaceae|Streptosporangium	4	3	4	8	8	4	3	3	6	8	10	3	7	10	3	3	4	4	10	6	6	2	5	4
Bacteria|NA|Actinobacteria|Actinobacteria|Streptosporangiales|Streptosporangiaceae|Streptosporangium|Streptosporangium sp. 'caverna'	106	48	59	43	30	32	47	19	64	45	46	37	53	58	30	88	31	49	67	40	78	28	24	41
Bacteria|NA|Actinobacteria|Actinobacteria|Streptosporangiales|Streptosporangiaceae|Streptosporangium|Streptosporangium roseum	61	34	44	24	28	51	37	42	55	33	46	29	54	45	46	52	14	55	50	44	51	39	14	38
Bacteria|NA|Actinobacteria|Actinobacteria|Micromonosporales|Micromonosporaceae	169	80	113	45	59	54	56	56	81	55	90	66	115	91	67	114	57	80	80	81	103	57	57	78
Bacteria|NA|Actinobacteria|Actinobacteria|Micromonosporales|Micromonosporaceae|Micromonospora	157	84	198	111	52	98	97	99	86	71	96	148	126	207	78	101	129	148	105	110	139	73	133	194
Bacteria|NA|Actinobacteria|Actinobacteria|Micromonosporales|Micromonosporaceae|Micromonospora|Micromonospora coriariae	57	31	29	11	21	16	11	27	17	19	22	23	32	25	21	32	9	34	20	26	36	19	14	11
Bacteria|NA|Actinobacteria|Actinobacteria|Micromonosporales|Micromonosporaceae|Micromonospora|Micromonospora echinofusca	55	25	50	21	19	15	14	21	25	14	22	13	32	32	20	27	5	35	39	35	49	18	8	8
Bacteria|NA|Actinobacteria|Actinobacteria|Micromonosporales|Micromonosporaceae|Micromonospora|Micromonospora rifamycinica	35	18	38	27	4	17	5	28	16	16	26	15	48	57	23	16	14	33	30	32	44	8	8	16
Bacteria|NA|Actinobacteria|Actinobacteria|Micromonosporales|Micromonosporaceae|Micromonospora|Micromonospora purpureochromogenes	31	8	20	19	13	11	12	15	14	5	12	19	14	9	10	29	4	22	14	25	20	6	7	8
Bacteria|NA|Actinobacteria|Actinobacteria|Micromonosporales|Micromonosporaceae|Micromonospora|Micromonospora chokoriensis	27	7	23	15	7	9	6	10	8	12	13	17	18	18	13	17	8	25	22	21	19	11	3	11
Bacteria|NA|Actinobacteria|Actinobacteria|Micromonosporales|Micromonosporaceae|Micromonospora|Micromonospora echinospora	26	14	23	17	14	21	10	12	18	15	13	19	27	20	25	16	10	26	18	23	23	13	6	14
Bacteria|NA|Actinobacteria|Actinobacteria|Micromonosporales|Micromonosporaceae|Micromonospora|Micromonospora zamorensis	25	8	25	9	8	9	11	10	7	8	14	12	26	19	9	15	9	21	14	26	21	5	7	12
Bacteria|NA|Actinobacteria|Actinobacteria|Micromonosporales|Micromonosporaceae|Micromonospora|Micromonospora narathiwatensis	25	12	32	9	16	7	11	24	15	9	23	7	27	27	15	20	10	31	17	22	22	8	2	11
Bacteria|NA|Actinobacteria|Actinobacteria|Micromonosporales|Micromonosporaceae|Micromonospora|Micromonospora inositola	24	9	7	5	6	3	8	12	8	5	11	13	11	19	12	19	9	16	16	2	10	4	2	6
Bacteria|NA|Actinobacteria|Actinobacteria|Micromonosporales|Micromonosporaceae|Micromonospora|Micromonospora krabiensis	24	5	26	13	7	11	12	16	14	8	14	11	8	16	17	12	8	25	23	18	26	5	12	8
Bacteria|NA|Actinobacteria|Actinobacteria|Micromonosporales|Micromonosporaceae|Micromonospora|Micromonospora echinaurantiaca	23	7	24	9	9	8	10	6	3	6	19	17	7	13	16	18	9	36	7	13	15	6	5	9
Bacteria|NA|Actinobacteria|Actinobacteria|Micromonosporales|Micromonosporaceae|Micromonospora|Micromonospora auratinigra	23	14	29	13	7	8	7	9	12	16	8	11	25	21	22	13	6	30	34	19	15	5	1	8
Bacteria|NA|Actinobacteria|Actinobacteria|Micromonosporales|Micromonosporaceae|Micromonospora|Micromonospora viridifaciens	17	8	15	7	4	10	12	14	8	2	2	8	10	23	14	14	2	11	6	9	17	8	6	6
Bacteria|NA|Actinobacteria|Actinobacteria|Micromonosporales|Micromonosporaceae|Micromonospora|Micromonospora siamensis	17	8	23	7	8	7	14	17	11	9	8	9	21	20	17	10	3	23	10	17	27	15	5	6
Bacteria|NA|Actinobacteria|Actinobacteria|Micromonosporales|Micromonosporaceae|Micromonospora|Micromonospora coxensis	16	7	16	13	10	12	16	17	11	8	13	20	16	25	10	24	7	24	15	12	16	9	6	12
Bacteria|NA|Actinobacteria|Actinobacteria|Micromonosporales|Micromonosporaceae|Micromonospora|Micromonospora aurantiaca	15	9	55	16	3	6	27	31	15	4	7	31	27	74	24	10	7	47	27	13	25	8	3	20
Bacteria|NA|Actinobacteria|Actinobacteria|Micromonosporales|Micromonosporaceae|Micromonospora|Micromonospora sp. WMMA2032	15	13	48	32	5	13	30	44	22	11	24	22	53	73	21	22	7	89	27	33	23	17	6	25
Bacteria|NA|Actinobacteria|Actinobacteria|Micromonosporales|Micromonosporaceae|Micromonospora|Micromonospora sp. L5	11	4	45	35	1	8	32	38	10	6	5	28	30	75	34	10	4	61	21	16	10	0	2	22
Bacteria|NA|Actinobacteria|Actinobacteria|Micromonosporales|Micromonosporaceae|Actinoplanes	54	32	51	30	15	21	19	42	27	25	58	27	38	51	34	29	15	45	35	39	30	26	23	40
Bacteria|NA|Actinobacteria|Actinobacteria|Micromonosporales|Micromonosporaceae|Actinoplanes|Actinoplanes derwentensis	161	62	114	43	49	44	37	35	121	49	62	57	95	55	53	85	37	78	64	70	154	52	52	55
Bacteria|NA|Actinobacteria|Actinobacteria|Micromonosporales|Micromonosporaceae|Actinoplanes|Actinoplanes friuliensis	96	45	66	31	34	24	24	25	58	47	44	41	66	94	41	70	41	48	45	44	87	48	17	49
Bacteria|NA|Actinobacteria|Actinobacteria|Micromonosporales|Micromonosporaceae|Actinoplanes|Actinoplanes sp. N902-109	63	25	64	54	27	42	32	32	29	58	53	78	37	53	37	45	72	48	28	50	49	34	81	68
Bacteria|NA|Actinobacteria|Actinobacteria|Micromonosporales|Micromonosporaceae|Plantactinospora	22	15	17	9	17	14	9	5	7	11	15	10	24	13	13	16	10	11	11	11	24	15	4	2
Bacteria|NA|Actinobacteria|Actinobacteria|Micromonosporales|Micromonosporaceae|Plantactinospora|Plantactinospora sp. KBS50	200	111	154	51	65	40	56	95	113	66	80	75	129	44	85	99	60	99	83	74	170	55	40	60
Bacteria|NA|Actinobacteria|Actinobacteria|Micromonosporales|Micromonosporaceae|Plantactinospora|Plantactinospora sp. BC1	7	4	3	0	4	1	1	4	6	4	4	8	9	11	4	8	1	5	5	6	3	3	0	3
Bacteria|NA|Actinobacteria|Actinobacteria|Micromonosporales|Micromonosporaceae|Plantactinospora|Plantactinospora sp. BB1	6	5	6	4	6	6	2	5	6	3	7	4	11	2	5	8	2	13	3	2	13	6	1	1
Bacteria|NA|Actinobacteria|Actinobacteria|Micromonosporales|Micromonosporaceae|Salinispora	6	0	0	0	3	0	1	1	1	2	0	0	0	0	1	2	1	1	1	3	2	0	0	1
Bacteria|NA|Actinobacteria|Actinobacteria|Micromonosporales|Micromonosporaceae|Salinispora|Salinispora arenicola	39	16	45	17	22	13	14	23	16	11	29	17	30	25	25	24	11	30	21	44	16	16	9	19
Bacteria|NA|Actinobacteria|Actinobacteria|Micromonosporales|Micromonosporaceae|Salinispora|Salinispora tropica	20	17	18	6	7	9	8	15	8	4	26	10	17	13	10	11	4	22	15	16	12	4	2	3
Bacteria|NA|Actinobacteria|Actinobacteria|Micromonosporales|Micromonosporaceae|Verrucosispora|Verrucosispora maris	56	45	76	44	31	38	41	69	35	26	29	60	65	91	54	47	11	84	63	49	44	31	14	42
Bacteria|NA|Actinobacteria|Actinobacteria|Pseudonocardiales|Pseudonocardiaceae	74	55	99	71	44	85	65	68	50	78	113	134	102	63	66	75	121	138	71	109	83	56	62	61
Bacteria|NA|Actinobacteria|Actinobacteria|Pseudonocardiales|Pseudonocardiaceae|Amycolatopsis	105	38	63	44	30	19	20	28	67	26	50	43	57	50	54	74	32	54	51	53	84	15	29	37
Bacteria|NA|Actinobacteria|Actinobacteria|Pseudonocardiales|Pseudonocardiaceae|Amycolatopsis|Amycolatopsis albispora	38	15	28	17	8	18	13	28	19	11	22	16	22	38	21	30	10	63	42	49	40	16	12	17
Bacteria|NA|Actinobacteria|Actinobacteria|Pseudonocardiales|Pseudonocardiaceae|Amycolatopsis|Amycolatopsis orientalis	37	14	26	11	5	6	15	14	19	10	24	7	24	13	15	23	3	29	30	36	19	18	5	10
Bacteria|NA|Actinobacteria|Actinobacteria|Pseudonocardiales|Pseudonocardiaceae|Amycolatopsis|Amycolatopsis methanolica	33	22	49	23	20	21	22	16	33	10	25	21	41	40	25	28	12	44	17	42	36	14	13	12
Bacteria|NA|Actinobacteria|Actinobacteria|Pseudonocardiales|Pseudonocardiaceae|Amycolatopsis|Amycolatopsis sp. AA4	33	33	14	10	20	18	18	29	24	11	37	23	20	22	29	28	9	35	34	21	34	21	23	13
Bacteria|NA|Actinobacteria|Actinobacteria|Pseudonocardiales|Pseudonocardiaceae|Amycolatopsis|Amycolatopsis sp. BJA-103	23	11	6	10	8	7	4	7	6	18	11	11	10	18	5	23	7	15	13	19	12	5	9	25
Bacteria|NA|Actinobacteria|Actinobacteria|Pseudonocardiales|Pseudonocardiaceae|Amycolatopsis|Amycolatopsis mediterranei	19	16	21	10	20	25	7	20	18	11	27	17	25	11	11	17	9	41	28	34	22	9	10	10
Bacteria|NA|Actinobacteria|Actinobacteria|Pseudonocardiales|Pseudonocardiaceae|Amycolatopsis|Amycolatopsis keratiniphila	11	2	6	2	4	4	1	4	1	0	4	5	4	2	4	5	0	7	10	13	8	3	4	2
Bacteria|NA|Actinobacteria|Actinobacteria|Pseudonocardiales|Pseudonocardiaceae|Amycolatopsis|Amycolatopsis japonica	7	1	1	8	2	5	1	4	2	2	7	4	3	10	3	11	4	7	5	15	2	3	5	13
Bacteria|NA|Actinobacteria|Actinobacteria|Pseudonocardiales|Pseudonocardiaceae|Saccharomonospora	11	0	6	3	1	1	1	7	6	2	17	4	7	8	3	5	1	26	13	32	15	4	4	6
Bacteria|NA|Actinobacteria|Actinobacteria|Pseudonocardiales|Pseudonocardiaceae|Saccharomonospora|Saccharomonospora azurea	37	8	19	10	11	5	3	12	25	8	15	11	5	10	41	29	13	36	41	49	35	12	5	7
Bacteria|NA|Actinobacteria|Actinobacteria|Pseudonocardiales|Pseudonocardiaceae|Saccharomonospora|Saccharomonospora marina	26	25	24	12	8	13	12	22	19	19	16	18	32	20	24	22	14	35	24	32	33	11	7	13
Bacteria|NA|Actinobacteria|Actinobacteria|Pseudonocardiales|Pseudonocardiaceae|Pseudonocardia	83	26	58	22	24	28	33	25	38	26	50	34	48	57	37	45	19	64	50	49	71	26	26	32
Bacteria|NA|Actinobacteria|Actinobacteria|Pseudonocardiales|Pseudonocardiaceae|Pseudonocardia|Pseudonocardia dioxanivorans	72	27	40	30	24	34	27	29	36	27	46	44	43	76	42	45	11	43	50	58	69	23	26	32
Bacteria|NA|Actinobacteria|Actinobacteria|Pseudonocardiales|Pseudonocardiaceae|Pseudonocardia|Pseudonocardia sp. AL041005-10	54	18	22	15	9	15	10	11	23	8	21	26	18	23	9	26	8	34	20	19	33	14	11	22
Bacteria|NA|Actinobacteria|Actinobacteria|Pseudonocardiales|Pseudonocardiaceae|Pseudonocardia|Pseudonocardia sp. HH130630-07	40	36	36	33	25	56	32	30	39	40	55	42	54	30	46	35	26	63	43	52	61	62	21	30
Bacteria|NA|Actinobacteria|Actinobacteria|Pseudonocardiales|Pseudonocardiaceae|Pseudonocardia|Pseudonocardia sp. HH130629-09	20	6	14	3	10	8	2	12	13	3	14	9	8	17	6	9	5	13	18	7	18	7	4	16
Bacteria|NA|Actinobacteria|Actinobacteria|Pseudonocardiales|Pseudonocardiaceae|Actinoalloteichus	44	44	30	29	24	24	20	19	41	37	24	34	60	31	41	33	35	59	43	40	36	42	18	33
Bacteria|NA|Actinobacteria|Actinobacteria|Pseudonocardiales|Pseudonocardiaceae|Actinoalloteichus|Actinoalloteichus sp. AHMU CJ021	95	30	73	31	31	12	24	9	42	14	35	31	46	38	23	47	17	45	30	56	98	12	9	21
Bacteria|NA|Actinobacteria|Actinobacteria|Pseudonocardiales|Pseudonocardiaceae|Actinoalloteichus|Actinoalloteichus hymeniacidonis	80	46	49	41	32	24	20	35	52	28	54	28	62	25	37	70	26	54	52	47	85	30	24	33
Bacteria|NA|Actinobacteria|Actinobacteria|Pseudonocardiales|Pseudonocardiaceae|Actinoalloteichus|Actinoalloteichus hoggarensis	24	19	24	26	14	16	14	11	11	22	22	29	24	22	13	27	37	17	26	27	19	11	36	21
Bacteria|NA|Actinobacteria|Actinobacteria|Pseudonocardiales|Pseudonocardiaceae|Kutzneria|Kutzneria albida	69	36	34	16	32	31	34	36	45	40	35	40	43	33	47	46	34	62	38	58	55	34	17	23
Bacteria|NA|Actinobacteria|Actinobacteria|Pseudonocardiales|Pseudonocardiaceae|Allokutzneria|Allokutzneria albata	49	39	46	22	23	33	28	41	39	27	46	30	58	33	44	40	9	71	46	72	72	35	17	27
Bacteria|NA|Actinobacteria|Actinobacteria|Pseudonocardiales|Pseudonocardiaceae|Lentzea|Lentzea guizhouensis	47	25	44	15	13	22	21	21	29	16	24	29	29	25	24	42	14	41	24	18	59	14	22	20
Bacteria|NA|Actinobacteria|Actinobacteria|Pseudonocardiales|Pseudonocardiaceae|Saccharopolyspora|Saccharopolyspora erythraea	40	28	23	11	13	12	19	22	32	13	23	22	19	125	14	63	13	143	42	140	49	15	22	32
Bacteria|NA|Actinobacteria|Actinobacteria|Pseudonocardiales|Pseudonocardiaceae|Prauserella|Prauserella marina	39	41	39	35	21	28	38	24	20	36	34	35	52	34	25	45	43	35	37	29	46	23	63	39
Bacteria|NA|Actinobacteria|Actinobacteria|Pseudonocardiales|Pseudonocardiaceae|Alloactinosynnema|Alloactinosynnema sp. L-07	37	14	15	19	20	22	14	15	21	24	38	14	23	33	32	24	9	48	40	23	23	21	8	14
Bacteria|NA|Actinobacteria|Actinobacteria|Pseudonocardiales|Pseudonocardiaceae|Saccharothrix|Saccharothrix espanaensis	33	15	21	6	8	16	11	19	15	14	14	11	17	15	25	17	8	35	28	24	33	8	6	25
Bacteria|NA|Actinobacteria|Actinobacteria|Pseudonocardiales|Pseudonocardiaceae|Actinosynnema	17	13	12	3	10	7	8	2	15	8	8	8	14	14	22	4	5	24	15	25	27	13	5	11
Bacteria|NA|Actinobacteria|Actinobacteria|Pseudonocardiales|Pseudonocardiaceae|Actinosynnema|Actinosynnema mirum	9	1	2	6	2	7	5	8	7	1	5	8	2	5	5	6	6	10	1	3	13	4	3	10
Bacteria|NA|Actinobacteria|Actinobacteria|Pseudonocardiales|Pseudonocardiaceae|Actinosynnema|Actinosynnema pretiosum	7	2	11	1	6	2	3	9	7	5	9	5	17	5	9	8	3	7	0	6	10	0	1	4
Bacteria|NA|Actinobacteria|Actinobacteria|Pseudonocardiales|Pseudonocardiaceae|Kibdelosporangium|Kibdelosporangium phytohabitans	19	21	30	7	16	16	12	11	13	9	22	17	29	17	19	33	9	27	18	29	32	21	17	18
Bacteria|NA|Actinobacteria|Actinobacteria|Frankiales	22	16	5	9	4	6	5	5	7	10	20	10	11	7	11	16	15	10	9	16	10	9	15	13
Bacteria|NA|Actinobacteria|Actinobacteria|Frankiales|Frankiaceae|Frankia	70	30	53	14	18	13	13	19	25	13	29	33	39	26	38	31	13	50	29	22	43	20	14	17
Bacteria|NA|Actinobacteria|Actinobacteria|Frankiales|Frankiaceae|Frankia|Frankia symbiont of Datisca glomerata	84	37	74	11	31	33	29	34	46	27	48	41	53	47	53	54	20	49	46	44	68	28	10	17
Bacteria|NA|Actinobacteria|Actinobacteria|Frankiales|Frankiaceae|Frankia|Frankia inefficax	75	48	50	31	31	31	22	26	39	27	50	37	37	78	58	46	32	43	52	45	53	29	28	30
Bacteria|NA|Actinobacteria|Actinobacteria|Frankiales|Frankiaceae|Frankia|Frankia casuarinae	63	29	28	14	15	17	15	26	25	20	21	22	31	96	13	71	13	26	20	33	37	23	22	37
Bacteria|NA|Actinobacteria|Actinobacteria|Frankiales|Frankiaceae|Frankia|Frankia sp. EAN1pec	49	35	32	24	30	23	18	30	26	21	30	22	38	45	32	28	16	41	29	33	40	21	5	18
Bacteria|NA|Actinobacteria|Actinobacteria|Frankiales|Frankiaceae|Frankia|Frankia alni	37	31	33	23	7	28	7	9	22	15	30	25	10	30	13	20	10	21	22	21	22	7	15	10
Bacteria|NA|Actinobacteria|Actinobacteria|Frankiales|Frankiaceae|Frankia|Frankia sp. QA3	20	16	13	12	10	22	12	10	7	17	31	24	37	17	21	16	17	21	30	30	34	21	18	19
Bacteria|NA|Actinobacteria|Actinobacteria|Frankiales|Frankiaceae|Jatrophihabitans|Jatrophihabitans sp. GAS493	60	36	33	33	22	15	11	13	51	24	40	15	38	25	37	36	25	35	27	27	60	24	30	33
Bacteria|NA|Actinobacteria|Actinobacteria|Frankiales|NA|NA|Frankineae bacterium MT45	30	19	28	23	16	17	17	17	13	17	29	15	22	32	18	30	26	13	25	20	25	9	22	19
Bacteria|NA|Actinobacteria|Actinobacteria|Geodermatophilales|Geodermatophilaceae	12	7	13	1	6	8	0	7	3	6	5	12	10	13	14	3	7	12	6	10	11	2	0	2
Bacteria|NA|Actinobacteria|Actinobacteria|Geodermatophilales|Geodermatophilaceae|Geodermatophilus|Geodermatophilus obscurus	70	103	188	264	38	133	153	60	58	176	186	324	126	266	47	116	370	57	102	75	47	85	408	311
Bacteria|NA|Actinobacteria|Actinobacteria|Geodermatophilales|Geodermatophilaceae|Blastococcus|Blastococcus saxobsidens	42	16	33	38	16	19	14	27	25	21	30	20	31	33	20	36	24	54	40	29	41	16	17	17
Bacteria|NA|Actinobacteria|Actinobacteria|Geodermatophilales|Geodermatophilaceae|Modestobacter|Modestobacter marinus	38	13	52	17	17	12	10	9	27	5	52	27	20	36	15	24	13	39	50	21	34	16	19	17
Bacteria|NA|Actinobacteria|Actinobacteria|Jiangellales|Jiangellaceae|Jiangella	24	6	10	5	12	8	6	2	18	6	25	17	18	17	12	17	7	18	10	14	14	14	3	14
Bacteria|NA|Actinobacteria|Actinobacteria|Jiangellales|Jiangellaceae|Jiangella|Jiangella alkaliphila	61	34	26	36	16	37	34	14	31	53	38	62	38	64	15	34	53	25	29	28	39	26	98	57
Bacteria|NA|Actinobacteria|Actinobacteria|Jiangellales|Jiangellaceae|Jiangella|Jiangella sp. DSM 45060	32	39	31	22	20	21	16	24	27	15	30	38	46	37	20	38	19	34	34	26	50	14	22	26
Bacteria|NA|Actinobacteria|Actinobacteria|Nakamurellales|Nakamurellaceae|Nakamurella|Nakamurella multipartita	64	29	42	27	23	22	24	16	25	14	32	31	33	49	27	32	33	40	79	28	45	26	24	22
Bacteria|NA|Actinobacteria|Actinobacteria|Nakamurellales|Nakamurellaceae|Nakamurella|Nakamurella panacisegetis	39	32	29	28	20	13	9	18	27	15	37	22	50	27	14	39	13	38	24	44	29	21	22	29
Bacteria|NA|Actinobacteria|Actinobacteria|Catenulisporales|Catenulisporaceae|Catenulispora|Catenulispora acidiphila	80	32	66	26	42	43	18	46	33	29	58	32	52	36	48	49	16	62	61	55	61	17	18	28
Bacteria|NA|Actinobacteria|Actinobacteria|Candidatus Nanopelagicales|Candidatus Nanopelagicaceae|Candidatus Planktophila|Candidatus Planktophila dulcis	36	16	19	6	11	7	8	15	16	4	9	13	13	18	5	14	2	10	4	23	29	10	8	15
Bacteria|NA|Actinobacteria|Actinobacteria|Candidatus Nanopelagicales|Candidatus Nanopelagicaceae|Candidatus Planktophila|Candidatus Planktophila limnetica	9	7	0	6	5	3	1	4	2	4	8	4	2	11	4	7	0	2	7	2	5	1	10	2
Bacteria|NA|Actinobacteria|Actinobacteria|Candidatus Nanopelagicales|Candidatus Nanopelagicaceae|Candidatus Planktophila|Candidatus Planktophila versatilis	9	4	8	2	8	5	4	6	9	5	7	8	9	6	4	7	4	10	7	7	8	3	1	4
Bacteria|NA|Actinobacteria|Actinobacteria|Candidatus Nanopelagicales|Candidatus Nanopelagicaceae|Candidatus Planktophila|Candidatus Planktophila sulfonica	5	6	1	10	3	1	3	2	6	6	6	4	1	3	1	4	1	3	1	4	4	3	1	7
Bacteria|NA|Actinobacteria|Actinobacteria|Candidatus Nanopelagicales|Candidatus Nanopelagicaceae|Candidatus Planktophila|Candidatus Planktophila lacus	3	6	6	6	6	2	9	10	4	3	13	8	9	5	5	7	6	3	10	10	9	11	2	5
Bacteria|NA|Actinobacteria|Actinobacteria|Candidatus Nanopelagicales|Candidatus Nanopelagicaceae|Candidatus Planktophila|Candidatus Planktophila vernalis	1	0	0	2	0	0	1	1	2	1	1	0	4	2	0	3	2	0	2	1	0	4	0	0
Bacteria|NA|Actinobacteria|Actinobacteria|Candidatus Nanopelagicales|Candidatus Nanopelagicaceae|Candidatus Nanopelagicus	8	8	3	3	5	2	1	3	2	1	8	1	8	0	2	6	1	3	3	3	1	5	1	3
Bacteria|NA|Actinobacteria|Actinobacteria|Candidatus Nanopelagicales|Candidatus Nanopelagicaceae|Candidatus Nanopelagicus|Candidatus Nanopelagicus abundans	6	3	2	3	3	4	3	0	2	0	1	2	5	0	0	1	0	2	4	0	1	3	0	2
Bacteria|NA|Actinobacteria|Actinobacteria|Candidatus Nanopelagicales|Candidatus Nanopelagicaceae|Candidatus Nanopelagicus|Candidatus Nanopelagicus hibericus	1	1	0	2	2	1	0	0	1	0	2	2	0	1	1	4	0	1	2	3	0	2	0	0
Bacteria|NA|Actinobacteria|Actinobacteria|Actinopolysporales|Actinopolysporaceae|Actinopolyspora|Actinopolyspora erythraea	77	43	48	29	31	29	38	26	40	43	54	48	70	64	34	47	36	56	45	72	46	30	29	40
Bacteria|NA|Actinobacteria|Actinobacteria|Glycomycetales|Glycomycetaceae|Stackebrandtia|Stackebrandtia nassauensis	63	46	33	32	34	36	29	42	36	33	53	61	37	24	45	50	24	58	55	37	49	35	12	31
Bacteria|NA|Actinobacteria|Actinobacteria|Kineosporiales|Kineosporiaceae|Kineococcus|Kineococcus radiotolerans	28	20	18	8	7	19	8	17	29	8	23	8	23	11	22	27	11	28	31	25	31	15	7	14
Bacteria|NA|Actinobacteria|Actinobacteria|Acidothermales|Acidothermaceae|Acidothermus|Acidothermus cellulolyticus	27	30	21	25	15	23	6	24	19	34	50	27	37	21	27	13	22	45	30	22	34	15	9	10
Bacteria|NA|Actinobacteria|Actinobacteria|NA|NA|NA|Actinobacteria bacterium IMCC26256	17	9	10	9	13	18	2	13	9	10	10	5	18	14	15	13	5	3	15	11	27	8	3	6
Bacteria|NA|Actinobacteria|Thermoleophilia|Solirubrobacterales|Conexibacteraceae|Conexibacter|Conexibacter woesei	197	54	104	38	30	81	45	45	84	23	69	51	73	87	60	140	37	60	78	48	103	59	70	41
Bacteria|NA|Actinobacteria|Rubrobacteria|Rubrobacterales|Rubrobacteraceae|Rubrobacter|Rubrobacter radiotolerans	37	18	22	12	14	39	16	15	15	21	16	11	31	18	31	28	5	26	20	17	24	10	10	21
Bacteria|NA|Actinobacteria|Acidimicrobiia|Acidimicrobiales|Acidimicrobiaceae|Acidimicrobium|Acidimicrobium ferrooxidans	20	27	27	28	17	27	15	21	23	13	35	32	46	28	23	24	60	14	27	21	15	15	53	40
Bacteria|NA|Actinobacteria|NA|NA|NA|NA|Actinobacteria bacterium IMCC26077	9	14	10	3	11	8	13	9	6	9	13	10	14	13	6	12	7	3	4	9	16	10	9	7
Bacteria|NA|Actinobacteria|NA|NA|NA|NA|Actinobacteria bacterium IMCC26103	4	2	1	0	0	0	1	2	1	3	2	0	0	2	0	3	0	1	1	0	2	3	0	0
Bacteria|NA|Actinobacteria|NA|NA|NA|NA|Actinobacteria bacterium IMCC19121	2	1	1	1	4	3	2	1	1	0	2	5	3	0	7	2	5	1	4	0	1	0	1	1
Bacteria|NA|Actinobacteria|NA|NA|NA|NA|Actinobacteria bacterium IMCC25003	1	1	1	2	2	2	1	0	0	1	7	1	1	0	2	1	1	1	0	1	0	4	2	1
Bacteria|NA|Chloroflexi	11	27	13	6	15	11	4	16	4	1	16	10	21	8	16	14	5	24	20	10	14	3	8	10
Bacteria|NA|Chloroflexi|Dehalococcoidia|Dehalococcoidales|Dehalococcoidaceae|Dehalococcoides	26	6	10	9	2	9	4	5	11	5	19	13	13	6	18	14	3	22	8	10	7	4	5	10
Bacteria|NA|Chloroflexi|Dehalococcoidia|Dehalococcoidales|Dehalococcoidaceae|Dehalococcoides|Dehalococcoides mccartyi	2535	680	352	567	396	174	318	250	288	209	275	418	299	3012	297	1667	765	264	294	390	604	414	787	1545
Bacteria|NA|Chloroflexi|Dehalococcoidia|Dehalococcoidales|Dehalococcoidaceae|Dehalogenimonas	5	1	1	3	2	1	5	4	5	0	4	8	3	7	0	2	1	3	1	5	3	2	0	3
Bacteria|NA|Chloroflexi|Dehalococcoidia|Dehalococcoidales|Dehalococcoidaceae|Dehalogenimonas|Dehalogenimonas formicexedens	34	18	25	19	27	25	17	22	21	20	41	20	39	24	33	24	10	50	20	33	30	27	8	13
Bacteria|NA|Chloroflexi|Dehalococcoidia|Dehalococcoidales|Dehalococcoidaceae|Dehalogenimonas|Dehalogenimonas lykanthroporepellens	30	23	17	8	19	8	9	11	13	12	27	22	23	12	18	25	9	21	15	22	19	12	12	17
Bacteria|NA|Chloroflexi|Anaerolineae|Anaerolineales|Anaerolineaceae	5	7	12	11	4	10	9	4	9	7	7	4	12	9	10	9	6	45	12	13	13	6	3	4
Bacteria|NA|Chloroflexi|Anaerolineae|Anaerolineales|Anaerolineaceae|NA|Anaerolineaceae bacterium oral taxon 439	355	305	310	159	221	157	157	261	160	133	245	227	284	328	307	241	100	384	284	322	307	122	87	105
Bacteria|NA|Chloroflexi|Anaerolineae|Anaerolineales|Anaerolineaceae|Anaerolinea|Anaerolinea thermophila	43	27	46	26	27	24	18	28	22	24	50	31	41	29	32	39	15	56	39	44	47	22	14	22
Bacteria|NA|Chloroflexi|Anaerolineae|Anaerolineales|Anaerolineaceae|Brevefilum|Brevefilum fermentans	16	19	29	6	37	9	25	24	25	17	31	25	28	13	37	9	9	32	24	28	23	19	5	13
Bacteria|NA|Chloroflexi|Thermomicrobia	2	0	0	0	1	0	0	0	0	0	0	0	0	0	0	0	0	0	1	0	1	0	0	0
Bacteria|NA|Chloroflexi|Thermomicrobia|Sphaerobacterales|Sphaerobacteraceae|Sphaerobacter|Sphaerobacter thermophilus	199	126	132	150	30	66	183	48	1572	239	93	205	187	723	32	96	92	44	70	75	145	50	68	332
Bacteria|NA|Chloroflexi|Thermomicrobia|Thermomicrobiales|Thermomicrobiaceae|Thermomicrobium|Thermomicrobium roseum	26	16	21	16	5	13	10	19	8	18	20	14	19	10	22	21	4	24	22	25	22	12	8	10
Bacteria|NA|Chloroflexi|Ardenticatenia|Ardenticatenales|Ardenticatenaceae|Candidatus Promineofilum|Candidatus Promineofilum breve	159	119	103	104	85	89	103	92	111	125	166	132	109	114	105	163	94	124	98	102	127	107	95	102
Bacteria|NA|Chloroflexi|Chloroflexia|Chloroflexales	1	2	1	0	3	0	4	2	0	4	4	1	3	1	2	2	0	6	0	2	0	1	2	0
Bacteria|NA|Chloroflexi|Chloroflexia|Chloroflexales|Roseiflexaceae|Roseiflexus|Roseiflexus sp. RS-1	45	19	19	9	11	13	23	22	13	18	25	15	32	26	33	38	8	17	26	19	32	13	9	25
Bacteria|NA|Chloroflexi|Chloroflexia|Chloroflexales|Roseiflexaceae|Roseiflexus|Roseiflexus castenholzii	27	30	9	10	25	14	14	23	17	17	34	11	24	5	14	17	11	14	18	21	16	12	10	14
Bacteria|NA|Chloroflexi|Chloroflexia|Chloroflexales|Chloroflexaceae|Chloroflexus	3	6	3	8	6	9	8	5	10	1	10	13	6	5	5	5	4	16	18	4	6	1	6	9
Bacteria|NA|Chloroflexi|Chloroflexia|Chloroflexales|Chloroflexaceae|Chloroflexus|Chloroflexus aurantiacus	40	16	20	20	10	13	13	20	17	11	20	12	16	19	20	27	12	31	22	26	20	23	6	18
Bacteria|NA|Chloroflexi|Chloroflexia|Chloroflexales|Chloroflexaceae|Chloroflexus|Chloroflexus aggregans	10	11	6	9	6	10	4	8	9	3	6	7	6	12	11	8	8	11	9	12	17	8	10	16
Bacteria|NA|Chloroflexi|Caldilineae|Caldilineales|Caldilineaceae|Caldilinea|Caldilinea aerophila	26	13	35	23	22	20	12	25	26	14	40	19	38	31	35	32	17	41	21	38	25	28	24	14
Bacteria|NA|Cyanobacteria	341	343	293	266	240	253	295	319	222	267	360	252	382	369	356	325	264	380	331	295	295	260	197	248
Bacteria|NA|Cyanobacteria|NA|Synechococcales|Synechococcaceae	35	29	38	25	30	32	25	15	32	32	37	36	32	33	33	31	30	40	37	33	26	25	36	23
Bacteria|NA|Cyanobacteria|NA|Synechococcales|Synechococcaceae|Synechococcus|Synechococcus sp. SynAce01	57	42	36	30	26	20	15	29	25	21	36	31	37	39	45	37	13	37	28	40	24	23	18	35
Bacteria|NA|Cyanobacteria|NA|Synechococcales|Synechococcaceae|Synechococcus|Synechococcus sp. CC9605	38	13	24	24	13	23	10	17	8	16	29	17	18	28	19	19	9	19	16	26	19	15	11	9
Bacteria|NA|Cyanobacteria|NA|Synechococcales|Synechococcaceae|Synechococcus|Synechococcus sp. JA-3-3Ab	37	28	72	16	38	34	46	45	29	24	51	37	68	30	51	40	17	50	48	44	38	28	11	14
Bacteria|NA|Cyanobacteria|NA|Synechococcales|Synechococcaceae|Synechococcus|Synechococcus sp. WH 7803	35	11	11	16	18	10	12	14	19	18	16	14	14	19	11	13	10	16	12	23	41	11	11	16
Bacteria|NA|Cyanobacteria|NA|Synechococcales|Synechococcaceae|Synechococcus|Synechococcus sp. JA-2-3B'a(2-13)	27	17	8	12	10	10	6	7	14	15	12	8	15	12	12	4	10	12	9	10	16	8	10	8
Bacteria|NA|Cyanobacteria|NA|Synechococcales|Synechococcaceae|Synechococcus|Synechococcus sp. RCC307	27	20	46	44	26	37	20	14	25	49	45	33	32	37	16	35	31	24	21	20	20	36	63	47
Bacteria|NA|Cyanobacteria|NA|Synechococcales|Synechococcaceae|Synechococcus|Synechococcus sp. PCC 7336	24	19	12	7	12	9	9	12	15	8	12	17	20	42	14	20	13	26	11	20	22	12	8	18
Bacteria|NA|Cyanobacteria|NA|Synechococcales|Synechococcaceae|Synechococcus|Synechococcus sp. KORDI-49	22	37	35	16	24	22	30	21	26	42	35	32	51	22	26	36	38	26	37	27	29	37	13	30
Bacteria|NA|Cyanobacteria|NA|Synechococcales|Synechococcaceae|Synechococcus|Synechococcus sp. WH 8020	20	4	3	4	3	1	1	0	4	8	4	2	7	2	1	6	4	1	1	2	7	2	2	6
Bacteria|NA|Cyanobacteria|NA|Synechococcales|Synechococcaceae|Synechococcus|Synechococcus sp. KORDI-100	13	3	10	5	9	10	10	11	17	11	13	10	14	12	20	4	7	14	14	7	6	19	6	1
Bacteria|NA|Cyanobacteria|NA|Synechococcales|Synechococcaceae|Synechococcus|Synechococcus sp. WH 8103	12	2	4	4	1	8	3	2	6	8	4	13	4	8	2	10	2	0	2	3	8	6	2	6
Bacteria|NA|Cyanobacteria|NA|Synechococcales|Synechococcaceae|Synechococcus|Synechococcus sp. PCC 7003	10	1	3	1	2	2	3	3	9	5	3	3	11	2	2	2	1	8	7	5	5	6	0	2
Bacteria|NA|Cyanobacteria|NA|Synechococcales|Synechococcaceae|Synechococcus|Synechococcus sp. WH 8109	7	1	7	2	4	5	6	6	5	7	13	5	9	7	5	2	4	11	6	5	7	3	2	6
Bacteria|NA|Cyanobacteria|NA|Synechococcales|Synechococcaceae|Synechococcus|Synechococcus sp. WH 8102	5	0	3	0	4	4	3	3	7	1	4	1	3	2	4	0	0	3	4	2	5	2	2	2
Bacteria|NA|Cyanobacteria|NA|Synechococcales|Synechococcaceae|Synechococcus|Synechococcus sp. CC9902	5	4	3	3	2	1	2	2	4	3	4	2	4	2	3	4	3	7	6	5	5	1	3	3
Bacteria|NA|Cyanobacteria|NA|Synechococcales|Synechococcaceae|Synechococcus|Synechococcus sp. NIES-970	5	5	4	3	3	1	5	3	0	2	1	3	4	4	9	1	1	4	0	5	2	5	4	3
Bacteria|NA|Cyanobacteria|NA|Synechococcales|Synechococcaceae|Synechococcus|Synechococcus sp. PCC 7502	4	8	7	2	7	6	10	4	4	2	14	7	13	4	13	4	1	11	5	6	2	2	2	3
Bacteria|NA|Cyanobacteria|NA|Synechococcales|Synechococcaceae|Synechococcus|Synechococcus sp. PCC 6312	4	0	0	0	0	4	3	1	0	4	0	2	3	1	1	2	1	5	5	1	1	0	2	1
Bacteria|NA|Cyanobacteria|NA|Synechococcales|Synechococcaceae|Synechococcus|Synechococcus sp. CC9311	2	1	2	1	1	8	2	1	3	6	3	3	5	0	4	7	1	4	6	1	0	4	1	2
Bacteria|NA|Cyanobacteria|NA|Synechococcales|Synechococcaceae|Synechococcus|Synechococcus sp. PCC 7117	1	0	0	0	0	0	0	0	0	0	2	0	0	0	1	0	0	0	0	1	0	1	0	0
Bacteria|NA|Cyanobacteria|NA|Synechococcales|Synechococcaceae|Cyanobium	15	7	8	7	6	10	8	12	14	6	8	9	8	3	9	10	8	20	8	10	10	4	8	7
Bacteria|NA|Cyanobacteria|NA|Synechococcales|Synechococcaceae|Cyanobium|Cyanobium gracile	79	159	241	404	76	208	223	82	85	240	239	432	148	350	121	135	561	79	95	90	72	149	621	428
Bacteria|NA|Cyanobacteria|NA|Synechococcales|Synechococcaceae|Cyanobium|Cyanobium sp. NIES-981	79	42	37	22	26	31	20	47	27	20	52	50	34	46	53	33	29	65	28	43	31	31	18	16
Bacteria|NA|Cyanobacteria|NA|Synechococcales|Synechococcaceae|Thermosynechococcus	5	3	3	2	1	3	4	3	1	3	6	9	2	0	3	3	0	4	4	7	7	3	2	0
Bacteria|NA|Cyanobacteria|NA|Synechococcales|Synechococcaceae|Thermosynechococcus|Thermosynechococcus elongatus	15	2	1	1	7	3	3	5	3	3	0	0	4	7	2	3	2	1	1	2	4	2	0	6
Bacteria|NA|Cyanobacteria|NA|Synechococcales|Synechococcaceae|Thermosynechococcus|Thermosynechococcus sp. NK55a	3	3	7	2	7	4	1	2	4	4	0	3	0	2	1	2	1	8	3	2	2	4	0	3
Bacteria|NA|Cyanobacteria|NA|Synechococcales|Synechococcaceae|Dactylococcopsis|Dactylococcopsis salina	4	1	5	3	4	3	2	4	1	4	2	5	5	1	6	4	0	10	3	13	0	6	1	1
Bacteria|NA|Cyanobacteria|NA|Synechococcales|Leptolyngbyaceae|Halomicronema|Halomicronema hongdechloris	226	84	96	54	53	89	58	94	130	55	132	102	95	147	121	101	41	109	107	150	206	55	48	50
Bacteria|NA|Cyanobacteria|NA|Synechococcales|Leptolyngbyaceae|Leptolyngbya|Leptolyngbya sp. O-77	51	18	14	14	13	10	19	15	12	11	12	18	22	25	15	28	7	15	18	19	21	12	15	25
Bacteria|NA|Cyanobacteria|NA|Synechococcales|Leptolyngbyaceae|Leptolyngbya|Leptolyngbya sp. NIES-3755	11	9	3	2	8	8	2	7	4	1	4	11	9	54	5	21	8	2	4	5	3	5	3	6
Bacteria|NA|Cyanobacteria|NA|Synechococcales|Leptolyngbyaceae|Leptolyngbya|Leptolyngbya boryana	4	2	1	1	1	1	1	0	3	1	2	1	3	0	3	1	0	3	3	3	0	2	4	2
Bacteria|NA|Cyanobacteria|NA|Synechococcales|Leptolyngbyaceae|Leptolyngbya|Leptolyngbya sp. PCC 7376	4	7	4	5	1	8	4	1	4	2	2	3	8	0	4	4	3	2	0	3	6	12	8	2
Bacteria|NA|Cyanobacteria|NA|Synechococcales|Chamaesiphonaceae|Chamaesiphon|Chamaesiphon minutus	41	19	24	25	33	22	24	21	21	20	24	20	39	14	35	24	11	18	22	21	11	22	20	16
Bacteria|NA|Cyanobacteria|NA|Synechococcales|Prochloraceae|Prochlorococcus	9	2	0	2	2	3	5	1	2	3	0	9	3	2	4	2	1	0	4	3	1	2	6	3
Bacteria|NA|Cyanobacteria|NA|Synechococcales|Prochloraceae|Prochlorococcus|Prochlorococcus sp. MIT 0801	2	4	6	1	0	2	0	1	0	1	0	4	3	2	4	4	0	7	2	3	0	0	3	1
Bacteria|NA|Cyanobacteria|NA|Synechococcales|Merismopediaceae|Synechocystis	3	3	1	3	2	2	1	2	3	8	2	4	3	4	3	6	3	5	3	2	7	6	3	1
Bacteria|NA|Cyanobacteria|NA|Synechococcales|Merismopediaceae|Synechocystis|Synechocystis sp. PCC 6714	11	1	4	2	2	2	4	1	5	2	3	1	6	0	2	6	0	2	4	4	5	4	2	1
Bacteria|NA|Cyanobacteria|NA|Synechococcales|Pseudanabaenaceae|Pseudanabaena|Pseudanabaena sp. PCC 7367	6	4	2	6	7	5	4	3	10	0	4	3	4	6	2	10	2	4	3	12	4	4	4	5
Bacteria|NA|Cyanobacteria|NA|Synechococcales|Acaryochloridaceae|Acaryochloris|Acaryochloris marina	5	23	17	15	13	29	21	18	13	21	27	15	39	27	12	15	17	27	50	22	20	21	11	15
Bacteria|NA|Cyanobacteria|NA|Nostocales|Nostocaceae	8	8	8	9	15	6	10	14	6	14	14	8	10	5	16	4	7	11	13	12	10	9	11	4
Bacteria|NA|Cyanobacteria|NA|Nostocales|Nostocaceae|Nostoc	39	44	36	21	40	37	43	26	42	25	62	35	34	28	62	32	35	49	72	46	21	18	27	39
Bacteria|NA|Cyanobacteria|NA|Nostocales|Nostocaceae|Nostoc|Nostoc linckia	75	102	57	48	34	33	63	34	57	50	51	83	82	134	45	132	192	42	36	33	61	45	53	100
Bacteria|NA|Cyanobacteria|NA|Nostocales|Nostocaceae|Nostoc|Nostoc sp. NIES-4103	27	37	28	20	20	25	33	41	37	37	43	17	47	28	29	43	24	30	22	27	38	21	20	29
Bacteria|NA|Cyanobacteria|NA|Nostocales|Nostocaceae|Nostoc|Nostoc sp. PCC 7524	20	51	98	230	29	118	119	30	31	99	78	196	77	203	30	61	339	15	52	21	15	51	437	292
Bacteria|NA|Cyanobacteria|NA|Nostocales|Nostocaceae|Nostoc|Nostoc sp. 'Peltigera membranacea cyanobiont' N6	18	14	12	14	13	11	8	12	11	9	16	6	5	20	12	16	19	20	5	14	10	5	16	42
Bacteria|NA|Cyanobacteria|NA|Nostocales|Nostocaceae|Nostoc|Nostoc flagelliforme	11	59	101	168	25	71	92	25	35	63	53	125	49	174	12	36	231	14	32	24	9	49	257	216
Bacteria|NA|Cyanobacteria|NA|Nostocales|Nostocaceae|Nostoc|Nostoc sp. CENA543	11	18	2	19	60	19	14	32	11	20	58	22	31	6	25	24	9	10	22	30	3	16	9	13
Bacteria|NA|Cyanobacteria|NA|Nostocales|Nostocaceae|Nostoc|Nostoc piscinale	9	7	6	8	7	19	9	6	5	14	8	5	12	6	10	5	3	8	9	8	1	10	5	5
Bacteria|NA|Cyanobacteria|NA|Nostocales|Nostocaceae|Nostoc|Nostoc punctiforme	4	7	5	4	6	4	2	4	2	3	3	6	2	4	6	6	8	9	5	4	1	3	4	0
Bacteria|NA|Cyanobacteria|NA|Nostocales|Nostocaceae|Nostoc|Nostoc sp. 'Lobaria pulmonaria (5183) cyanobiont'	4	6	8	3	9	1	10	8	8	4	6	8	8	4	6	1	9	3	7	6	9	6	3	5
Bacteria|NA|Cyanobacteria|NA|Nostocales|Nostocaceae|Nostoc|Nostoc sp. PCC 7107	2	0	2	3	3	3	0	3	1	1	1	1	2	0	5	0	1	6	1	1	1	2	0	2
Bacteria|NA|Cyanobacteria|NA|Nostocales|Nostocaceae|Nostoc|Nostoc carneum	2	20	9	7	17	7	10	6	3	5	11	8	9	1	11	5	3	3	10	5	1	6	3	2
Bacteria|NA|Cyanobacteria|NA|Nostocales|Nostocaceae|Anabaena|Anabaena sp. 90	10	2	5	2	6	4	2	2	2	1	2	3	8	5	3	4	0	4	3	10	0	2	0	2
Bacteria|NA|Cyanobacteria|NA|Nostocales|Nostocaceae|Anabaena|Anabaena cylindrica	8	6	12	7	11	18	14	23	5	9	10	3	9	2	22	10	4	25	12	19	10	9	1	2
Bacteria|NA|Cyanobacteria|NA|Nostocales|Nostocaceae|Anabaena|Anabaena sp. WA102	4	5	6	7	7	2	10	5	4	5	5	5	11	10	1	3	1	3	3	8	8	9	4	4
Bacteria|NA|Cyanobacteria|NA|Nostocales|Nostocaceae|Trichormus|Trichormus azollae	6	21	18	4	18	17	9	10	13	17	13	15	28	2	33	13	3	12	21	9	15	11	5	8
Bacteria|NA|Cyanobacteria|NA|Nostocales|Nostocaceae|Trichormus|Trichormus variabilis	1	3	2	4	8	2	2	4	6	2	4	2	4	5	3	3	1	1	3	0	6	3	3	1
Bacteria|NA|Cyanobacteria|NA|Nostocales|Nostocaceae|Cylindrospermum|Cylindrospermum stagnale	5	1	9	8	12	5	7	5	4	1	5	1	3	2	6	4	2	17	11	7	4	1	0	0
Bacteria|NA|Cyanobacteria|NA|Nostocales|Rivulariaceae	6	9	6	2	3	2	1	6	9	9	12	1	1	4	7	7	5	13	6	2	1	7	7	11
Bacteria|NA|Cyanobacteria|NA|Nostocales|Rivulariaceae|Calothrix	18	24	9	23	13	10	9	7	12	17	9	9	13	25	15	30	12	16	14	6	16	14	6	31
Bacteria|NA|Cyanobacteria|NA|Nostocales|Rivulariaceae|Calothrix|Calothrix parasitica	91	103	112	79	75	53	62	63	77	88	75	81	81	121	117	106	110	91	55	69	62	67	47	106
Bacteria|NA|Cyanobacteria|NA|Nostocales|Rivulariaceae|Calothrix|Calothrix sp. NIES-3974	54	19	19	29	16	11	9	16	28	13	27	19	25	71	16	22	11	14	15	33	39	12	19	24
Bacteria|NA|Cyanobacteria|NA|Nostocales|Rivulariaceae|Calothrix|Calothrix sp. PCC 7507	18	15	28	25	11	15	15	13	9	11	18	24	24	22	29	25	26	20	20	16	17	28	8	18
Bacteria|NA|Cyanobacteria|NA|Nostocales|Rivulariaceae|Calothrix|Calothrix sp. NIES-4101	17	7	8	4	6	2	9	5	13	6	7	1	4	11	3	6	20	6	5	7	3	5	14	7
Bacteria|NA|Cyanobacteria|NA|Nostocales|Rivulariaceae|Calothrix|Calothrix sp. 336/3	8	10	7	3	5	7	7	8	5	6	7	11	8	2	9	1	9	7	5	17	4	0	0	9
Bacteria|NA|Cyanobacteria|NA|Nostocales|Rivulariaceae|Calothrix|Calothrix brevissima	7	25	11	21	19	9	14	12	15	26	21	16	19	10	14	10	9	13	22	9	6	14	5	18
Bacteria|NA|Cyanobacteria|NA|Nostocales|Rivulariaceae|Calothrix|Calothrix parietina	5	0	0	1	2	4	1	1	1	4	3	0	1	2	2	1	1	2	5	3	1	1	1	0
Bacteria|NA|Cyanobacteria|NA|Nostocales|Rivulariaceae|Calothrix|Calothrix sp. NIES-2098	5	2	3	2	1	1	6	2	0	0	3	4	0	2	5	4	2	1	4	1	2	2	0	1
Bacteria|NA|Cyanobacteria|NA|Nostocales|Rivulariaceae|Calothrix|Calothrix sp. NIES-2100	3	3	1	5	4	3	4	2	0	1	6	2	1	3	1	1	2	1	6	1	2	2	1	1
Bacteria|NA|Cyanobacteria|NA|Nostocales|Rivulariaceae|Rivularia|Rivularia sp. PCC 7116	9	9	18	8	16	3	7	5	10	5	8	3	11	1	17	13	11	19	12	12	8	5	5	7
Bacteria|NA|Cyanobacteria|NA|Nostocales|Rivulariaceae|Microchaete|Microchaete diplosiphon	5	5	5	3	1	1	3	4	1	0	5	2	2	1	3	4	1	5	1	3	1	3	2	5
Bacteria|NA|Cyanobacteria|NA|Nostocales|Aphanizomenonaceae|Sphaerospermopsis|Sphaerospermopsis kisseleviana	41	57	36	42	76	53	72	82	51	70	70	53	92	28	118	39	37	127	99	43	49	77	24	34
Bacteria|NA|Cyanobacteria|NA|Nostocales|Aphanizomenonaceae|Nodularia|Nodularia spumigena	14	11	17	19	61	40	31	34	21	34	55	16	17	1	82	5	10	35	123	24	0	56	3	2
Bacteria|NA|Cyanobacteria|NA|Nostocales|Aphanizomenonaceae|Anabaenopsis|Anabaenopsis circularis	7	16	3	15	9	6	4	7	5	11	11	9	4	11	13	17	5	19	11	5	3	11	5	8
Bacteria|NA|Cyanobacteria|NA|Nostocales|Aphanizomenonaceae|Raphidiopsis|Raphidiopsis curvata	3	4	3	3	5	5	3	5	5	2	5	0	5	0	4	12	4	2	0	9	6	0	2	5
Bacteria|NA|Cyanobacteria|NA|Nostocales|Aphanizomenonaceae|Dolichospermum|Dolichospermum compactum	3	5	3	2	4	4	4	0	2	1	2	2	2	0	7	1	1	2	1	2	1	0	0	2
Bacteria|NA|Cyanobacteria|NA|Nostocales|Scytonemataceae|Scytonema	4	0	2	2	0	0	1	0	4	2	5	4	1	12	1	2	3	2	0	1	2	3	5	4
Bacteria|NA|Cyanobacteria|NA|Nostocales|Scytonemataceae|Scytonema|Scytonema sp. HK-05	19	14	14	15	15	14	9	18	15	14	20	17	15	14	17	8	7	16	14	11	11	17	4	15
Bacteria|NA|Cyanobacteria|NA|Nostocales|Scytonemataceae|Scytonema|Scytonema sp. NIES-4073	5	3	6	2	10	5	3	5	3	11	7	5	9	3	6	5	6	14	4	8	1	1	1	2
Bacteria|NA|Cyanobacteria|NA|Nostocales|Hapalosiphonaceae|Fischerella	1	0	0	0	0	0	0	0	0	0	0	0	1	0	0	1	0	0	0	0	0	0	0	0
Bacteria|NA|Cyanobacteria|NA|Nostocales|Hapalosiphonaceae|Fischerella|Fischerella sp. NIES-4106	12	11	5	12	46	14	11	31	13	14	38	18	26	13	19	21	9	17	20	25	15	19	15	13
Bacteria|NA|Cyanobacteria|NA|Nostocales|Hapalosiphonaceae|Fischerella|Fischerella sp. NIES-3754	7	11	12	6	14	6	4	11	18	23	23	11	21	1	17	5	5	8	7	8	16	7	6	3
Bacteria|NA|Cyanobacteria|NA|Nostocales|NA|NA|Nostocales cyanobacterium HT-58-2	19	121	226	417	55	192	219	45	45	237	207	453	150	339	64	112	643	12	72	67	6	136	663	474
Bacteria|NA|Cyanobacteria|NA|Nostocales|Tolypothrichaceae|Tolypothrix|Tolypothrix tenuis	1	0	0	0	0	1	1	0	0	1	2	0	0	0	0	0	0	0	0	0	0	1	0	0
Bacteria|NA|Cyanobacteria|NA|Oscillatoriales	3	4	10	10	8	1	6	3	13	8	13	5	18	3	4	5	0	9	8	10	10	16	1	0
Bacteria|NA|Cyanobacteria|NA|Oscillatoriales|Oscillatoriaceae|Moorea|Moorea producens	102	62	115	91	90	90	88	97	58	66	120	83	112	36	110	65	65	140	128	119	67	128	66	65
Bacteria|NA|Cyanobacteria|NA|Oscillatoriales|Oscillatoriaceae|Oscillatoria	2	0	2	1	0	0	0	1	1	0	2	1	0	5	0	1	0	0	3	2	2	2	0	0
Bacteria|NA|Cyanobacteria|NA|Oscillatoriales|Oscillatoriaceae|Oscillatoria|Oscillatoria acuminata	19	12	17	9	10	5	10	8	6	12	12	13	11	4	7	24	2	6	5	10	13	9	9	8
Bacteria|NA|Cyanobacteria|NA|Oscillatoriales|Oscillatoriaceae|Oscillatoria|Oscillatoria nigro-viridis	18	37	14	28	15	27	18	22	14	21	25	15	26	8	31	24	7	32	50	8	15	20	16	18
Bacteria|NA|Cyanobacteria|NA|Oscillatoriales|Cyanothecaceae|Cyanothece	1	6	7	10	5	14	8	7	1	7	9	11	4	4	10	2	5	11	17	9	2	9	8	10
Bacteria|NA|Cyanobacteria|NA|Oscillatoriales|Cyanothecaceae|Cyanothece|Cyanothece sp. PCC 7425	26	15	4	10	4	6	7	7	10	8	5	6	9	24	4	23	26	5	5	3	7	8	11	22
Bacteria|NA|Cyanobacteria|NA|Oscillatoriales|Cyanothecaceae|Cyanothece|Cyanothece sp. ATCC 51142	21	4	1	1	6	0	6	8	2	6	8	1	1	1	6	4	4	11	7	10	0	2	1	4
Bacteria|NA|Cyanobacteria|NA|Oscillatoriales|Cyanothecaceae|Cyanothece|Cyanothece sp. PCC 7424	20	18	13	21	29	6	18	21	18	27	19	26	28	12	24	24	14	15	8	16	12	15	6	17
Bacteria|NA|Cyanobacteria|NA|Oscillatoriales|Cyanothecaceae|Cyanothece|Cyanothece sp. PCC 8802	4	6	0	0	1	3	7	0	3	5	3	5	3	1	3	3	0	2	3	1	4	0	3	7
Bacteria|NA|Cyanobacteria|NA|Oscillatoriales|Cyanothecaceae|Cyanothece|Cyanothece sp. PCC 7822	4	1	5	3	2	2	1	3	0	2	0	6	3	3	2	2	1	3	0	4	4	5	0	4
Bacteria|NA|Cyanobacteria|NA|Oscillatoriales|Cyanothecaceae|Cyanothece|Cyanothece sp. PCC 8801	1	2	2	3	2	2	4	0	2	0	6	3	5	0	2	4	0	5	3	0	2	7	1	5
Bacteria|NA|Cyanobacteria|NA|Oscillatoriales|Microcoleaceae|Arthrospira	20	18	18	12	5	25	11	12	3	10	16	16	7	34	15	25	13	18	5	10	10	5	19	23
Bacteria|NA|Cyanobacteria|NA|Oscillatoriales|Microcoleaceae|Arthrospira|Arthrospira platensis	3	5	5	5	4	0	4	6	2	0	6	6	6	4	3	4	0	4	6	1	0	2	2	2
Bacteria|NA|Cyanobacteria|NA|Oscillatoriales|Microcoleaceae|Planktothrix|Planktothrix agardhii	12	10	7	7	9	6	6	6	6	3	16	5	13	3	17	7	4	23	8	14	5	9	3	9
Bacteria|NA|Cyanobacteria|NA|Oscillatoriales|Microcoleaceae|Trichodesmium|Trichodesmium erythraeum	4	8	5	4	3	5	5	3	7	8	4	11	3	9	8	6	6	9	6	4	4	3	26	7
Bacteria|NA|Cyanobacteria|NA|Oscillatoriales|Microcoleaceae|Microcoleus|Microcoleus sp. PCC 7113	4	2	1	3	3	1	0	5	2	1	3	3	10	3	4	7	2	3	4	4	2	3	2	1
Bacteria|NA|Cyanobacteria|NA|Oscillatoriales|Coleofasciculaceae|Geitlerinema|Geitlerinema sp. PCC 7407	36	13	12	13	21	23	17	9	9	7	17	12	24	18	8	14	6	18	31	14	21	7	8	12
Bacteria|NA|Cyanobacteria|NA|Oscillatoriales|Gomontiellaceae|Crinalium|Crinalium epipsammum	14	9	7	5	23	12	5	11	9	7	12	14	8	9	13	8	8	13	7	5	7	12	0	3
Bacteria|NA|Cyanobacteria|NA|Oscillatoriales|NA|NA|Oscillatoriales cyanobacterium JSC-12	2	7	5	2	3	2	7	1	6	2	0	3	3	1	7	4	2	9	5	4	7	1	0	1
Bacteria|NA|Cyanobacteria|NA|Chroococcales	1	3	7	3	6	1	8	2	4	2	4	1	8	0	13	2	0	7	5	11	3	5	2	0
Bacteria|NA|Cyanobacteria|NA|Chroococcales|Chroococcaceae|Geminocystis|Geminocystis herdmanii	60	123	41	60	47	41	80	37	59	73	42	76	81	164	75	124	179	51	50	40	51	86	82	82
Bacteria|NA|Cyanobacteria|NA|Chroococcales|Chroococcaceae|Geminocystis|Geminocystis sp. NIES-3709	11	1	10	6	8	3	4	7	1	4	10	4	8	3	11	1	6	6	4	3	1	4	3	3
Bacteria|NA|Cyanobacteria|NA|Chroococcales|Chroococcaceae|Geminocystis|Geminocystis sp. NIES-3708	1	3	5	7	6	6	8	3	5	3	8	4	14	2	10	11	11	12	9	1	2	3	8	10
Bacteria|NA|Cyanobacteria|NA|Chroococcales|Chroococcaceae|Chondrocystis|Chondrocystis sp. NIES-4102	13	29	40	15	60	63	43	74	21	64	67	31	112	6	153	9	19	84	97	75	5	38	10	10
Bacteria|NA|Cyanobacteria|NA|Chroococcales|Chroococcaceae|Gloeocapsa|Gloeocapsa sp. PCC 7428	6	13	10	7	11	11	11	16	7	14	15	4	14	2	4	4	15	9	18	10	3	12	2	4
Bacteria|NA|Cyanobacteria|NA|Chroococcales|Cyanobacteriaceae|Cyanobacterium|Cyanobacterium aponinum	22	23	25	44	25	31	29	24	11	29	41	16	29	11	47	18	34	56	66	25	12	31	29	19
Bacteria|NA|Cyanobacteria|NA|Chroococcales|Microcystaceae|Microcystis	2	8	15	2	7	5	10	5	11	2	10	5	13	8	5	5	7	10	7	16	12	7	2	4
Bacteria|NA|Cyanobacteria|NA|Chroococcales|Microcystaceae|Microcystis|Microcystis aeruginosa	7	4	12	6	5	4	3	6	6	10	14	14	17	59	31	9	6	18	9	19	10	6	7	5
Bacteria|NA|Cyanobacteria|NA|Chroococcales|Microcystaceae|Microcystis|Microcystis sp. MC19	3	6	9	3	11	9	4	4	9	4	4	6	7	8	5	4	2	5	7	4	3	2	0	4
Bacteria|NA|Cyanobacteria|NA|Chroococcales|Aphanothecaceae|Halothece|Halothece sp. PCC 7418	4	12	6	1	7	2	9	9	4	5	6	5	12	4	2	6	8	9	16	5	6	9	0	6
Bacteria|NA|Cyanobacteria|NA|Chroococcales|Aphanothecaceae|Candidatus Atelocyanobacterium|Candidatus Atelocyanobacterium thalassa	3	1	0	2	3	2	0	3	2	2	1	2	5	2	8	4	0	13	1	7	5	1	5	2
Bacteria|NA|Cyanobacteria|Gloeobacteria|Gloeobacterales|Gloeobacteraceae|Gloeobacter	6	4	5	8	3	4	2	4	3	2	4	4	6	0	3	5	2	6	6	6	3	5	2	3
Bacteria|NA|Cyanobacteria|Gloeobacteria|Gloeobacterales|Gloeobacteraceae|Gloeobacter|Gloeobacter violaceus	50	41	51	34	17	40	27	29	42	28	51	48	39	25	43	25	36	40	35	39	34	17	24	17
Bacteria|NA|Cyanobacteria|Gloeobacteria|Gloeobacterales|Gloeobacteraceae|Gloeobacter|Gloeobacter kilaueensis	27	47	58	76	13	35	36	24	31	67	52	94	63	131	22	65	136	26	31	23	17	35	150	205
Bacteria|NA|Cyanobacteria|Gloeobacteria|Gloeoemargaritales|Gloeomargaritaceae|Gloeomargarita|Gloeomargarita lithophora	25	21	17	30	11	11	20	20	5	12	25	27	30	19	26	14	33	25	26	12	14	24	20	31
Bacteria|NA|Cyanobacteria|Gloeobacteria|Pleurocapsales|Hyellaceae|Pleurocapsa|Pleurocapsa minor	13	7	10	0	0	8	2	7	6	3	5	9	10	6	8	9	7	11	3	5	5	5	9	3
Bacteria|NA|Cyanobacteria|Gloeobacteria|Pleurocapsales|Dermocarpellaceae|Stanieria	4	2	2	0	0	6	2	3	5	4	6	5	1	0	4	4	0	3	2	8	4	3	1	4
Bacteria|NA|Cyanobacteria|Gloeobacteria|Pleurocapsales|Dermocarpellaceae|Stanieria|Stanieria cyanosphaera	1	5	4	0	0	3	5	1	38	18	10	7	0	0	9	4	3	6	9	24	10	11	3	2
Bacteria|NA|Cyanobacteria|Gloeobacteria|Chroococcidiopsidales|Chroococcidiopsidaceae|Chroococcidiopsis|Chroococcidiopsis thermalis	16	17	27	5	19	15	15	31	15	17	14	12	21	7	33	13	13	16	25	15	11	14	0	8
Bacteria|NA|Cyanobacteria|NA|NA|NA|NA|cyanobacterium endosymbiont of Epithemia turgida	5	2	3	4	0	3	6	2	3	3	4	9	1	2	4	4	2	7	1	8	2	4	2	2
Bacteria|NA|Tenericutes	45	38	32	33	42	40	48	23	83	55	88	62	80	20	35	28	37	108	54	73	65	63	30	30
Bacteria|NA|Tenericutes|Mollicutes	67	43	53	30	59	49	38	25	52	52	61	40	76	31	39	37	22	99	59	82	44	38	16	23
Bacteria|NA|Tenericutes|Mollicutes|Mycoplasmatales|Mycoplasmataceae|Mycoplasma	147	130	163	114	171	118	127	142	178	154	222	169	216	78	170	103	94	381	213	246	137	160	86	109
Bacteria|NA|Tenericutes|Mollicutes|Mycoplasmatales|Mycoplasmataceae|Mycoplasma|Mycoplasma mobile	44	24	20	23	28	28	16	19	15	19	42	22	25	18	31	29	16	34	38	47	28	31	8	26
Bacteria|NA|Tenericutes|Mollicutes|Mycoplasmatales|Mycoplasmataceae|Mycoplasma|Mycoplasma mycoides	5	3	9	8	14	4	5	7	4	10	8	8	7	0	12	4	4	5	6	13	3	7	1	5
Bacteria|NA|Tenericutes|Mollicutes|Mycoplasmatales|Mycoplasmataceae|Mycoplasma|Mycoplasma leachii	3	1	0	0	2	0	2	3	1	0	4	0	2	0	1	0	1	0	0	0	0	1	0	2
Bacteria|NA|Tenericutes|Mollicutes|Mycoplasmatales|Mycoplasmataceae|Mycoplasma|Mycoplasma penetrans	32	31	33	20	19	13	34	22	45	24	48	35	48	18	21	19	16	57	33	32	35	12	12	21
Bacteria|NA|Tenericutes|Mollicutes|Mycoplasmatales|Mycoplasmataceae|Mycoplasma|Mycoplasma hyorhinis	27	17	14	15	36	17	12	13	17	23	31	21	31	4	30	11	14	38	25	25	14	20	9	17
Bacteria|NA|Tenericutes|Mollicutes|Mycoplasmatales|Mycoplasmataceae|Mycoplasma|Mycoplasma fermentans	24	10	4	10	11	4	7	12	10	16	17	8	16	4	8	12	17	21	6	7	9	11	6	7
Bacteria|NA|Tenericutes|Mollicutes|Mycoplasmatales|Mycoplasmataceae|Mycoplasma|Mycoplasma sp. (ex Biomphalaria glabrata)	18	30	36	53	37	25	25	24	23	36	53	33	50	11	45	24	27	66	58	20	20	35	32	33
Bacteria|NA|Tenericutes|Mollicutes|Mycoplasmatales|Mycoplasmataceae|Mycoplasma|Mycoplasma putrefaciens	17	4	9	5	9	10	6	13	11	6	10	6	15	7	9	3	5	15	15	20	7	6	7	1
Bacteria|NA|Tenericutes|Mollicutes|Mycoplasmatales|Mycoplasmataceae|Mycoplasma|Mycoplasma crocodyli	16	4	9	6	13	9	6	11	10	5	12	10	12	0	13	10	2	24	7	9	7	12	6	4
Bacteria|NA|Tenericutes|Mollicutes|Mycoplasmatales|Mycoplasmataceae|Mycoplasma|Mycoplasma agalactiae	16	3	8	14	14	7	10	9	10	6	18	7	15	8	13	5	2	12	6	11	9	4	3	1
Bacteria|NA|Tenericutes|Mollicutes|Mycoplasmatales|Mycoplasmataceae|Mycoplasma|Mycoplasma yeatsii	14	6	3	8	9	3	6	10	7	2	14	0	13	11	5	7	6	16	13	6	8	1	3	1
Bacteria|NA|Tenericutes|Mollicutes|Mycoplasmatales|Mycoplasmataceae|Mycoplasma|Mycoplasma gallisepticum	13	26	16	12	13	12	14	12	18	16	69	28	26	9	30	11	16	81	32	36	17	27	10	12
Bacteria|NA|Tenericutes|Mollicutes|Mycoplasmatales|Mycoplasmataceae|Mycoplasma|Mycoplasma hominis	12	4	10	3	7	9	5	6	9	6	23	8	7	10	12	7	3	20	10	12	15	7	8	4
Bacteria|NA|Tenericutes|Mollicutes|Mycoplasmatales|Mycoplasmataceae|Mycoplasma|Mycoplasma canadense	11	3	3	5	2	3	3	3	1	10	8	5	4	3	0	3	2	4	3	8	1	4	2	2
Bacteria|NA|Tenericutes|Mollicutes|Mycoplasmatales|Mycoplasmataceae|Mycoplasma|Mycoplasma bovis	10	5	3	5	5	7	9	3	18	4	11	11	3	4	6	6	3	14	4	12	8	5	6	4
Bacteria|NA|Tenericutes|Mollicutes|Mycoplasmatales|Mycoplasmataceae|Mycoplasma|Mycoplasma anatis	8	3	3	10	2	1	1	6	6	4	8	10	7	4	7	2	8	3	5	2	2	3	4	6
Bacteria|NA|Tenericutes|Mollicutes|Mycoplasmatales|Mycoplasmataceae|Mycoplasma|Mycoplasma bovigenitalium	7	4	7	4	2	4	4	2	4	4	5	1	5	2	5	5	0	7	9	8	3	7	1	3
Bacteria|NA|Tenericutes|Mollicutes|Mycoplasmatales|Mycoplasmataceae|Mycoplasma|Mycoplasma cloacale	7	0	7	3	3	2	1	1	3	0	3	3	6	2	3	1	1	6	0	4	0	7	2	2
Bacteria|NA|Tenericutes|Mollicutes|Mycoplasmatales|Mycoplasmataceae|Mycoplasma|Mycoplasma californicum	6	0	3	2	7	2	2	0	7	6	7	2	2	0	3	3	0	3	3	6	3	2	2	1
Bacteria|NA|Tenericutes|Mollicutes|Mycoplasmatales|Mycoplasmataceae|Mycoplasma|Mycoplasma arginini	6	6	5	3	1	5	5	5	13	11	7	9	8	9	3	5	2	6	4	8	3	6	5	8
Bacteria|NA|Tenericutes|Mollicutes|Mycoplasmatales|Mycoplasmataceae|Mycoplasma|Mycoplasma bovoculi	5	2	0	0	6	2	2	8	1	5	6	2	4	0	9	2	5	6	7	7	4	1	0	4
Bacteria|NA|Tenericutes|Mollicutes|Mycoplasmatales|Mycoplasmataceae|Mycoplasma|Mycoplasma arthritidis	4	7	7	5	4	5	6	2	3	8	2	11	3	1	3	4	3	4	10	3	5	1	0	1
Bacteria|NA|Tenericutes|Mollicutes|Mycoplasmatales|Mycoplasmataceae|Mycoplasma|Mycoplasma canis	4	2	1	6	9	2	2	3	2	6	4	2	1	1	6	5	0	6	2	5	1	4	1	4
Bacteria|NA|Tenericutes|Mollicutes|Mycoplasmatales|Mycoplasmataceae|Mycoplasma|Mycoplasma pullorum	4	4	0	3	5	4	4	0	3	1	5	3	4	1	5	4	0	2	4	1	0	2	5	2
Bacteria|NA|Tenericutes|Mollicutes|Mycoplasmatales|Mycoplasmataceae|Mycoplasma|Mycoplasma hyopneumoniae	4	2	2	2	1	5	2	1	5	6	2	5	1	1	3	2	3	9	2	11	3	2	0	2
Bacteria|NA|Tenericutes|Mollicutes|Mycoplasmatales|Mycoplasmataceae|Mycoplasma|Mycoplasma flocculare	4	3	1	3	2	2	2	0	1	1	1	5	3	1	2	4	1	1	3	3	2	1	2	2
Bacteria|NA|Tenericutes|Mollicutes|Mycoplasmatales|Mycoplasmataceae|Mycoplasma|Mycoplasma genitalium	4	1	3	1	1	0	4	2	4	0	2	2	10	0	0	0	0	9	2	9	1	3	0	1
Bacteria|NA|Tenericutes|Mollicutes|Mycoplasmatales|Mycoplasmataceae|Mycoplasma|Mycoplasma pneumoniae	3	0	5	2	1	2	2	3	2	1	0	1	11	5	0	6	0	12	0	7	2	7	1	1
Bacteria|NA|Tenericutes|Mollicutes|Mycoplasmatales|Mycoplasmataceae|Mycoplasma|Mycoplasma conjunctivae	3	4	3	3	4	3	3	4	0	7	5	4	4	0	2	4	1	3	2	6	2	1	0	2
Bacteria|NA|Tenericutes|Mollicutes|Mycoplasmatales|Mycoplasmataceae|Mycoplasma|Mycoplasma anseris	3	4	4	3	3	1	4	2	5	7	3	6	4	2	4	1	1	4	5	3	1	3	0	2
Bacteria|NA|Tenericutes|Mollicutes|Mycoplasmatales|Mycoplasmataceae|Mycoplasma|Mycoplasma pulmonis	3	6	8	10	4	2	8	7	10	9	4	3	12	13	8	9	8	11	9	5	13	3	9	2
Bacteria|NA|Tenericutes|Mollicutes|Mycoplasmatales|Mycoplasmataceae|Mycoplasma|Mycoplasma bovirhinis	2	1	0	0	10	4	2	12	3	2	7	2	6	3	8	2	2	6	1	25	2	2	0	0
Bacteria|NA|Tenericutes|Mollicutes|Mycoplasmatales|Mycoplasmataceae|Mycoplasma|Mycoplasma cynos	2	2	4	2	3	0	3	6	2	0	5	3	11	0	3	3	1	3	5	5	4	1	0	1
Bacteria|NA|Tenericutes|Mollicutes|Mycoplasmatales|Mycoplasmataceae|Mycoplasma|Mycoplasma phocidae	2	3	5	10	0	0	3	2	3	7	7	1	3	0	0	6	1	11	2	5	8	3	2	4
Bacteria|NA|Tenericutes|Mollicutes|Mycoplasmatales|Mycoplasmataceae|Mycoplasma|Mycoplasma suis	2	0	1	0	1	0	0	1	0	0	1	1	1	0	0	2	0	1	2	0	3	0	0	1
Bacteria|NA|Tenericutes|Mollicutes|Mycoplasmatales|Mycoplasmataceae|Mycoplasma|Mycoplasma synoviae	1	6	5	1	8	2	3	3	3	4	5	10	10	3	12	2	2	10	5	4	2	6	3	1
Bacteria|NA|Tenericutes|Mollicutes|Mycoplasmatales|Mycoplasmataceae|Ureaplasma|Ureaplasma parvum	6	2	4	0	4	0	6	4	3	3	7	2	8	1	4	3	2	6	1	5	1	4	4	8
Bacteria|NA|Tenericutes|Mollicutes|Mycoplasmatales|Mycoplasmataceae|Ureaplasma|Ureaplasma urealyticum	3	5	3	1	1	6	6	2	0	5	1	10	2	4	5	7	0	6	1	7	2	2	2	0
Bacteria|NA|Tenericutes|Mollicutes|Entomoplasmatales	33	26	21	24	24	17	16	26	17	28	27	35	30	17	15	18	11	28	52	45	23	17	13	14
Bacteria|NA|Tenericutes|Mollicutes|Entomoplasmatales|Spiroplasmataceae|Spiroplasma|Spiroplasma corruscae	20	7	5	8	2	0	2	1	8	2	4	2	4	10	6	1	3	8	4	2	9	4	0	4
Bacteria|NA|Tenericutes|Mollicutes|Entomoplasmatales|Spiroplasmataceae|Spiroplasma|Spiroplasma turonicum	14	1	4	4	5	4	4	9	6	6	6	19	12	3	10	4	6	11	9	6	5	6	3	3
Bacteria|NA|Tenericutes|Mollicutes|Entomoplasmatales|Spiroplasmataceae|Spiroplasma|Spiroplasma sabaudiense	14	11	8	19	13	7	11	8	3	5	16	16	20	3	7	9	3	16	10	13	5	8	10	8
Bacteria|NA|Tenericutes|Mollicutes|Entomoplasmatales|Spiroplasmataceae|Spiroplasma|Spiroplasma citri	11	9	10	8	11	3	5	7	3	4	9	9	10	1	8	5	2	8	6	11	3	3	0	2
Bacteria|NA|Tenericutes|Mollicutes|Entomoplasmatales|Spiroplasmataceae|Spiroplasma|Spiroplasma clarkii	11	1	4	7	5	8	9	2	6	4	11	8	14	6	10	5	2	13	15	12	6	7	2	7
Bacteria|NA|Tenericutes|Mollicutes|Entomoplasmatales|Spiroplasmataceae|Spiroplasma|Spiroplasma floricola	8	4	5	9	10	5	9	10	4	4	12	4	12	2	10	2	3	4	5	9	6	4	3	2
Bacteria|NA|Tenericutes|Mollicutes|Entomoplasmatales|Spiroplasmataceae|Spiroplasma|Spiroplasma cantharicola	7	0	1	2	3	0	1	0	3	4	3	1	5	2	1	2	1	3	5	3	5	7	3	2
Bacteria|NA|Tenericutes|Mollicutes|Entomoplasmatales|Spiroplasmataceae|Spiroplasma|Spiroplasma diminutum	6	4	1	4	4	2	2	6	8	2	2	2	4	0	3	11	0	10	4	9	3	0	2	3
Bacteria|NA|Tenericutes|Mollicutes|Entomoplasmatales|Spiroplasmataceae|Spiroplasma|Spiroplasma litorale	6	2	2	4	2	3	5	4	3	1	2	3	4	1	1	3	2	1	6	2	1	4	0	2
Bacteria|NA|Tenericutes|Mollicutes|Entomoplasmatales|Spiroplasmataceae|Spiroplasma|Spiroplasma apis	5	3	9	5	6	5	8	5	5	4	5	3	6	3	5	4	2	4	3	10	12	2	5	4
Bacteria|NA|Tenericutes|Mollicutes|Entomoplasmatales|Spiroplasmataceae|Spiroplasma|Spiroplasma culicicola	5	3	5	4	8	5	1	8	4	8	6	10	8	0	11	4	5	4	10	11	4	7	2	5
Bacteria|NA|Tenericutes|Mollicutes|Entomoplasmatales|Spiroplasmataceae|Spiroplasma|Spiroplasma taiwanense	4	4	9	7	4	2	8	7	7	9	6	11	17	5	11	7	3	7	5	13	7	9	3	7
Bacteria|NA|Tenericutes|Mollicutes|Entomoplasmatales|Spiroplasmataceae|Spiroplasma|Spiroplasma monobiae	3	4	3	2	8	7	3	2	3	10	15	3	3	3	1	6	5	8	5	7	5	11	6	6
Bacteria|NA|Tenericutes|Mollicutes|Entomoplasmatales|Spiroplasmataceae|Spiroplasma|Spiroplasma helicoides	3	3	3	5	7	2	4	7	8	5	16	7	6	3	7	1	0	5	8	6	7	3	2	4
Bacteria|NA|Tenericutes|Mollicutes|Entomoplasmatales|Spiroplasmataceae|Spiroplasma|Spiroplasma chrysopicola	3	2	2	5	10	2	1	1	3	4	5	3	8	2	2	1	0	4	3	3	1	2	0	2
Bacteria|NA|Tenericutes|Mollicutes|Entomoplasmatales|Entomoplasmataceae	17	21	30	18	29	21	13	18	13	16	41	19	32	12	27	17	13	68	34	28	20	18	11	6
Bacteria|NA|Tenericutes|Mollicutes|Entomoplasmatales|Entomoplasmataceae|Entomoplasma	2	0	1	7	0	2	3	2	7	4	5	3	1	0	1	2	2	8	0	2	3	5	0	2
Bacteria|NA|Tenericutes|Mollicutes|Entomoplasmatales|Entomoplasmataceae|Entomoplasma|Entomoplasma somnilux	24	32	16	28	7	6	25	6	26	38	6	39	22	66	1	52	68	3	4	13	13	27	27	26
Bacteria|NA|Tenericutes|Mollicutes|Entomoplasmatales|Entomoplasmataceae|Entomoplasma|Entomoplasma freundtii	12	10	14	10	25	11	24	12	11	17	23	11	21	12	11	10	10	34	15	11	17	10	5	5
Bacteria|NA|Tenericutes|Mollicutes|Entomoplasmatales|Entomoplasmataceae|Entomoplasma|Entomoplasma luminosum	12	9	5	3	5	5	2	4	4	7	4	11	9	1	3	4	4	2	0	1	5	1	8	9
Bacteria|NA|Tenericutes|Mollicutes|Entomoplasmatales|Entomoplasmataceae|Entomoplasma|Entomoplasma melaleucae	9	13	10	5	13	6	15	12	24	13	20	7	17	4	7	9	3	28	4	3	9	5	4	4
Bacteria|NA|Tenericutes|Mollicutes|Entomoplasmatales|Entomoplasmataceae|Mesoplasma	3	2	6	5	9	3	5	2	1	3	6	3	6	5	4	5	3	5	4	6	3	10	3	0
Bacteria|NA|Tenericutes|Mollicutes|Entomoplasmatales|Entomoplasmataceae|Mesoplasma|Mesoplasma lactucae	16	11	12	10	18	9	7	11	11	11	15	10	13	12	11	4	7	23	11	25	14	13	4	6
Bacteria|NA|Tenericutes|Mollicutes|Entomoplasmatales|Entomoplasmataceae|Mesoplasma|Mesoplasma florum	14	7	8	6	11	7	11	5	6	19	8	18	11	10	6	11	6	10	9	6	13	12	6	10
Bacteria|NA|Tenericutes|Mollicutes|Entomoplasmatales|Entomoplasmataceae|Mesoplasma|Mesoplasma syrphidae	5	3	3	2	8	1	9	3	4	6	11	2	7	6	7	2	2	13	6	10	1	3	0	1
Bacteria|NA|Tenericutes|Mollicutes|Entomoplasmatales|Entomoplasmataceae|Mesoplasma|Mesoplasma chauliocola	4	0	1	1	5	4	2	3	1	0	8	4	2	0	2	0	1	3	3	3	1	3	2	0
Bacteria|NA|Tenericutes|Mollicutes|Entomoplasmatales|Entomoplasmataceae|Mesoplasma|Mesoplasma tabanidae	3	2	2	1	0	2	2	4	0	3	1	0	4	4	5	0	1	4	2	2	5	3	2	3
Bacteria|NA|Tenericutes|Mollicutes|Acholeplasmatales|Acholeplasmataceae	3	15	15	9	16	12	8	11	44	30	30	19	33	5	17	6	7	97	35	42	36	29	2	2
Bacteria|NA|Tenericutes|Mollicutes|Acholeplasmatales|Acholeplasmataceae|Candidatus Phytoplasma	43	54	36	56	81	53	56	66	68	55	136	77	82	27	92	38	28	135	106	95	45	52	33	33
Bacteria|NA|Tenericutes|Mollicutes|Acholeplasmatales|Acholeplasmataceae|Candidatus Phytoplasma|Candidatus Phytoplasma mali	132	18	15	9	12	18	13	12	23	19	19	6	28	93	12	52	25	43	21	24	20	17	21	78
Bacteria|NA|Tenericutes|Mollicutes|Acholeplasmatales|Acholeplasmataceae|Candidatus Phytoplasma|Aster yellows witches'-broom phytoplasma	9	1	0	0	3	1	0	0	1	2	0	1	0	11	0	14	3	0	0	1	1	1	3	15
Bacteria|NA|Tenericutes|Mollicutes|Acholeplasmatales|Acholeplasmataceae|Candidatus Phytoplasma|Candidatus Phytoplasma australiense	3	1	3	1	4	6	1	4	9	10	13	3	17	1	4	7	5	15	14	10	4	8	0	0
Bacteria|NA|Tenericutes|Mollicutes|Acholeplasmatales|Acholeplasmataceae|Acholeplasma	17	12	12	11	16	5	10	11	24	18	18	23	21	10	11	10	10	31	11	23	17	19	5	13
Bacteria|NA|Tenericutes|Mollicutes|Acholeplasmatales|Acholeplasmataceae|Acholeplasma|Acholeplasma palmae	83	53	68	83	66	59	77	69	165	137	150	120	124	30	104	70	46	218	127	175	135	88	49	31
Bacteria|NA|Tenericutes|Mollicutes|Acholeplasmatales|Acholeplasmataceae|Acholeplasma|Acholeplasma oculi	24	20	23	19	28	25	25	18	34	22	46	27	44	15	31	24	10	69	31	47	29	23	17	15
Bacteria|NA|Tenericutes|Mollicutes|Acholeplasmatales|Acholeplasmataceae|Acholeplasma|Acholeplasma laidlawii	6	5	15	9	9	14	7	13	20	22	26	13	21	8	17	13	7	36	21	37	14	17	10	5
Bacteria|NA|Tenericutes|Mollicutes|Acholeplasmatales|Acholeplasmataceae|Candidatus Izimaplasma|Candidatus Izimaplasma sp. HR1	119	46	77	35	108	37	0	59	0	65	90	76	103	29	73	71	30	0	93	0	0	69	0	0
Bacteria|NA|Tenericutes|NA|NA|NA|NA|Tenericutes bacterium MZ-XQ	11	7	9	19	15	4	14	18	9	8	20	15	26	4	15	12	5	24	14	21	6	18	9	13
Bacteria|NA|Tenericutes|NA|NA|NA|NA|Tenericutes bacterium MO-XQ	10	10	5	4	5	7	14	6	9	7	19	7	10	7	6	3	8	18	14	14	1	9	3	5
Bacteria|NA|Deinococcus-Thermus|Deinococci	25	12	7	7	11	7	6	10	3	3	7	12	12	4	13	5	6	12	10	23	13	9	2	6
Bacteria|NA|Deinococcus-Thermus|Deinococci|Deinococcales|Deinococcaceae|Deinococcus	173	204	290	475	101	303	227	132	119	319	261	501	229	399	165	235	620	140	142	153	121	183	757	456
Bacteria|NA|Deinococcus-Thermus|Deinococci|Deinococcales|Deinococcaceae|Deinococcus|Deinococcus sp. NW-56	93	150	93	66	66	53	80	55	63	76	108	85	125	35	57	144	84	69	86	70	106	53	43	94
Bacteria|NA|Deinococcus-Thermus|Deinococci|Deinococcales|Deinococcaceae|Deinococcus|Deinococcus proteolyticus	51	29	36	23	21	31	21	25	25	23	31	18	35	21	25	26	16	33	30	25	27	19	15	15
Bacteria|NA|Deinococcus-Thermus|Deinococci|Deinococcales|Deinococcaceae|Deinococcus|Deinococcus maricopensis	51	30	31	33	24	23	23	26	42	16	41	34	38	29	36	33	25	36	45	37	40	30	36	31
Bacteria|NA|Deinococcus-Thermus|Deinococci|Deinococcales|Deinococcaceae|Deinococcus|Deinococcus deserti	45	21	41	29	15	20	28	27	30	34	27	36	40	33	39	22	24	30	39	45	39	29	51	24
Bacteria|NA|Deinococcus-Thermus|Deinococci|Deinococcales|Deinococcaceae|Deinococcus|Deinococcus gobiensis	45	27	50	16	28	26	19	32	30	21	40	29	40	24	40	34	13	71	28	56	42	18	19	8
Bacteria|NA|Deinococcus-Thermus|Deinococci|Deinococcales|Deinococcaceae|Deinococcus|Deinococcus actinosclerus	35	31	31	14	18	25	13	25	22	10	33	26	48	17	33	19	15	52	24	34	19	26	12	18
Bacteria|NA|Deinococcus-Thermus|Deinococci|Deinococcales|Deinococcaceae|Deinococcus|Deinococcus soli Cha et al. 2016	32	19	13	9	20	10	16	17	12	14	18	12	17	17	18	14	7	19	16	9	11	13	1	6
Bacteria|NA|Deinococcus-Thermus|Deinococci|Deinococcales|Deinococcaceae|Deinococcus|Deinococcus peraridilitoris	29	33	31	42	20	23	24	24	17	34	34	46	46	33	35	38	45	25	32	32	32	29	47	45
Bacteria|NA|Deinococcus-Thermus|Deinococci|Deinococcales|Deinococcaceae|Deinococcus|Deinococcus geothermalis	28	18	20	21	17	24	19	31	15	21	35	23	28	12	17	33	3	19	29	23	19	17	38	21
Bacteria|NA|Deinococcus-Thermus|Deinococci|Deinococcales|Deinococcaceae|Deinococcus|Deinococcus puniceus	27	22	22	14	13	23	18	17	15	28	29	18	34	19	26	14	10	28	10	26	17	19	7	13
Bacteria|NA|Deinococcus-Thermus|Deinococci|Deinococcales|Deinococcaceae|Deinococcus|Deinococcus radiodurans	15	16	22	6	12	12	11	27	20	12	16	9	25	10	18	15	7	26	9	19	28	13	12	10
Bacteria|NA|Deinococcus-Thermus|Deinococci|Deinococcales|Trueperaceae|Truepera|Truepera radiovictrix	62	60	149	200	61	107	132	35	53	134	91	207	77	175	40	84	343	24	54	63	44	73	337	290
Bacteria|NA|Deinococcus-Thermus|Deinococci|Thermales|Thermaceae	23	9	21	14	15	11	14	21	13	16	41	13	17	5	29	15	4	35	20	11	17	12	14	7
Bacteria|NA|Deinococcus-Thermus|Deinococci|Thermales|Thermaceae|Thermus	93	49	81	42	55	56	41	55	60	50	76	59	90	39	101	81	26	84	73	105	90	54	25	48
Bacteria|NA|Deinococcus-Thermus|Deinococci|Thermales|Thermaceae|Thermus|Thermus scotoductus	39	14	33	19	12	19	17	24	22	19	19	24	39	14	30	26	12	26	26	18	38	8	9	15
Bacteria|NA|Deinococcus-Thermus|Deinococci|Thermales|Thermaceae|Thermus|Thermus thermophilus	37	25	20	25	25	31	30	22	26	29	44	35	41	26	25	30	13	43	34	24	35	25	15	19
Bacteria|NA|Deinococcus-Thermus|Deinococci|Thermales|Thermaceae|Thermus|Thermus aquaticus	33	24	21	16	22	9	15	18	17	14	25	17	19	29	25	23	5	21	24	25	24	10	11	10
Bacteria|NA|Deinococcus-Thermus|Deinococci|Thermales|Thermaceae|Thermus|Thermus oshimai	30	18	17	9	16	20	14	21	17	7	15	13	21	12	22	11	5	16	9	15	20	8	7	10
Bacteria|NA|Deinococcus-Thermus|Deinococci|Thermales|Thermaceae|Thermus|Thermus sp. CCB_US3_UF1	25	9	16	7	11	17	9	9	9	15	16	12	22	16	18	21	5	24	11	14	23	6	6	10
Bacteria|NA|Deinococcus-Thermus|Deinococci|Thermales|Thermaceae|Thermus|Thermus parvatiensis	3	4	3	1	0	7	2	0	1	1	1	0	2	3	1	0	1	2	2	0	1	0	1	1
Bacteria|NA|Deinococcus-Thermus|Deinococci|Thermales|Thermaceae|Oceanithermus|Oceanithermus profundus	91	50	55	43	49	41	44	41	44	41	63	55	74	26	59	59	21	69	39	64	89	52	37	38
Bacteria|NA|Deinococcus-Thermus|Deinococci|Thermales|Thermaceae|Meiothermus|Meiothermus silvanus	35	29	23	19	31	14	17	14	20	23	28	37	33	16	24	52	19	26	31	21	30	22	12	20
Bacteria|NA|Deinococcus-Thermus|Deinococci|Thermales|Thermaceae|Marinithermus|Marinithermus hydrothermalis	48	18	20	15	29	27	7	24	16	15	29	24	21	15	32	22	13	24	31	37	23	8	13	18
Bacteria|NA|Armatimonadetes|Fimbriimonadia|Fimbriimonadales|Fimbriimonadaceae|Fimbriimonas|Fimbriimonas ginsengisoli	38	32	32	23	21	20	22	22	20	28	33	26	25	40	14	34	26	28	24	29	28	21	34	24
Bacteria|NA|Armatimonadetes|Chthonomonadetes|Chthonomonadales|Chthonomonadaceae|Chthonomonas|Chthonomonas calidirosea	23	14	15	2	11	9	13	14	8	11	17	11	19	16	12	17	9	34	11	12	17	12	7	7
Bacteria|NA|NA|NA|NA|NA|Thermobaculum|Thermobaculum terrenum	12	23	12	15	9	9	7	8	7	5	13	5	4	11	5	12	10	22	11	8	3	6	15	7
Bacteria|NA|Coprothermobacterota|Coprothermobacteria|Coprothermobacterales|Coprothermobacteraceae|Coprothermobacter|Coprothermobacter proteolyticus	11	3	0	3	5	2	3	4	6	7	2	3	2	36	0	14	3	2	3	3	11	5	3	4
Bacteria|NA|Bacteroidetes|Bacteroidia|Bacteroidales|Prevotellaceae|Prevotella|Prevotella melaninogenica	892	2471	1367	3068	1057	1395	2008	944	1373	2379	1531	1531	1678	2455	1340	2760	4302	1001	1399	1049	615	1920	1927	2636
Bacteria|NA|Bacteroidetes|Bacteroidia|Bacteroidales|Rikenellaceae	23	44	12	33	34	33	22	33	34	36	48	20	45	9	50	21	16	39	19	26	9	23	9	19
Bacteria|NA|Bacteroidetes|Bacteroidia|Bacteroidales|Porphyromonadaceae	55	54	48	77	52	40	50	58	53	43	71	46	64	35	55	57	30	61	49	60	28	33	35	32
Bacteria|NA|Bacteroidetes|Bacteroidia|Bacteroidales|Porphyromonadaceae|Porphyromonas	56	48	23	37	52	41	38	43	64	52	68	45	60	33	45	63	30	65	37	45	37	48	29	36
Bacteria|NA|Bacteroidetes|Bacteroidia|Bacteroidales|Porphyromonadaceae|Porphyromonas|Porphyromonas asaccharolytica	491	532	363	381	430	398	449	443	412	511	451	418	608	455	563	553	381	425	451	424	373	444	298	387
Bacteria|NA|Bacteroidetes|Bacteroidia|Bacteroidales|Porphyromonadaceae|Porphyromonas|Porphyromonas gingivalis	315	372	316	287	394	361	390	377	328	391	392	335	461	300	477	355	278	457	425	370	286	384	194	300
Bacteria|NA|Bacteroidetes|Bacteroidia|Bacteroidales|Tannerellaceae	64	103	57	81	128	101	105	95	54	141	95	90	130	107	157	113	64	85	86	84	51	124	58	56
Bacteria|NA|Bacteroidetes|Bacteroidia|Bacteroidales|Tannerellaceae|Tannerella	11	14	10	11	6	14	8	14	17	14	14	13	16	16	16	12	5	27	9	24	10	17	6	7
Bacteria|NA|Bacteroidetes|Bacteroidia|Bacteroidales|Tannerellaceae|Parabacteroides|Parabacteroides sp. CT06	90	156	83	99	98	138	104	105	88	83	123	90	125	62	115	97	64	145	105	125	61	90	60	92
Bacteria|NA|Bacteroidetes|Bacteroidia|Bacteroidales|Tannerellaceae|Parabacteroides|Parabacteroides distasonis	63	54	45	39	65	36	70	57	48	70	61	43	68	57	77	53	48	52	83	54	57	45	42	37
Bacteria|NA|Bacteroidetes|Bacteroidia|Bacteroidales|Dysgonamonadaceae|Proteiniphilum|Proteiniphilum saccharofermentans	211	190	246	155	236	214	133	128	321	205	210	167	186	99	212	200	119	233	159	133	133	167	101	157
Bacteria|NA|Bacteroidetes|Bacteroidia|Marinilabiliales	15	19	15	14	15	10	15	26	30	21	21	20	14	6	23	17	3	10	19	11	14	11	10	7
Bacteria|NA|Bacteroidetes|Bacteroidia|Marinilabiliales|Marinifilaceae|NA|Marinifilaceae bacterium SPP2	644	754	601	608	608	691	733	665	618	828	770	774	923	356	872	779	453	730	866	710	502	737	357	458
Bacteria|NA|Bacteroidetes|Bacteroidia|Marinilabiliales|Prolixibacteraceae|Draconibacterium|Draconibacterium orientale	37	83	60	44	58	70	61	66	55	61	83	57	96	35	72	45	43	86	74	66	49	50	50	46
Bacteria|NA|Bacteroidetes|Bacteroidia|Marinilabiliales|Salinivirgaceae|Salinivirga|Salinivirga cyanobacteriivorans	32	48	24	33	28	25	38	49	24	25	31	31	35	38	40	40	19	31	28	20	24	17	22	38
Bacteria|NA|Bacteroidetes|Flavobacteriia|Flavobacteriales|Flavobacteriaceae|Chryseobacterium|Chryseobacterium taklimakanense	42	64	39	46	33	25	27	32	44	41	42	44	48	42	41	64	23	44	51	50	39	27	18	23
Bacteria|NA|Bacteroidetes|Flavobacteriia|Flavobacteriales|Flavobacteriaceae|Chryseobacterium|Chryseobacterium indologenes	17	11	20	12	27	5	9	21	55	8	23	18	7	14	12	14	4	11	13	10	13	10	6	12
Bacteria|NA|Bacteroidetes|Flavobacteriia|Flavobacteriales|Flavobacteriaceae|Chryseobacterium|Chryseobacterium sp. T16E-39	14	20	13	10	8	29	13	13	11	9	26	12	12	15	24	17	6	24	13	10	14	7	4	8
Bacteria|NA|Bacteroidetes|Flavobacteriia|Flavobacteriales|Flavobacteriaceae|Chryseobacterium|Chryseobacterium camelliae	8	13	16	7	6	9	2	5	7	14	8	6	11	3	13	8	1	9	7	5	7	9	3	5
Bacteria|NA|Bacteroidetes|Flavobacteriia|Flavobacteriales|Flavobacteriaceae|Chryseobacterium|Chryseobacterium piperi	4	3	2	1	3	2	1	2	7	1	2	3	10	1	3	1	1	2	0	4	3	2	2	0
Bacteria|NA|Bacteroidetes|Flavobacteriia|Flavobacteriales|Flavobacteriaceae|Chryseobacterium|Chryseobacterium glaciei	4	7	3	5	3	7	5	4	1	2	4	4	2	6	2	9	6	1	5	3	4	3	0	10
Bacteria|NA|Bacteroidetes|Flavobacteriia|Flavobacteriales|Flavobacteriaceae|Chryseobacterium|Chryseobacterium sp. IHB B 17019	3	5	8	10	9	3	14	2	6	6	9	4	2	2	7	5	4	9	9	10	3	9	3	8
Bacteria|NA|Bacteroidetes|Flavobacteriia|Flavobacteriales|Flavobacteriaceae|Chryseobacterium|Chryseobacterium sp. StRB126	1	7	6	5	5	4	4	3	3	3	6	6	11	5	2	6	3	5	3	5	3	4	2	3
Bacteria|NA|Bacteroidetes|Flavobacteriia|Flavobacteriales|Flavobacteriaceae|Capnocytophaga|Capnocytophaga gingivalis	46	80	28	22	23	27	43	32	35	29	34	39	42	44	25	45	77	30	32	34	36	40	49	61
Bacteria|NA|Bacteroidetes|Flavobacteriia|Flavobacteriales|Flavobacteriaceae|Capnocytophaga|Capnocytophaga sputigena	33	35	14	27	23	17	34	20	23	41	33	38	28	24	39	35	38	42	49	18	15	36	16	36
Bacteria|NA|Bacteroidetes|Flavobacteriia|Flavobacteriales|Flavobacteriaceae|Capnocytophaga|Capnocytophaga canimorsus	30	60	30	24	32	25	28	16	15	32	40	32	43	36	20	38	82	20	22	37	16	27	32	56
Bacteria|NA|Bacteroidetes|Flavobacteriia|Flavobacteriales|Flavobacteriaceae|Capnocytophaga|Capnocytophaga sp. oral taxon 878	21	54	33	34	30	30	18	15	38	45	28	36	21	7	21	18	13	19	24	15	20	19	9	10
Bacteria|NA|Bacteroidetes|Flavobacteriia|Flavobacteriales|Flavobacteriaceae|Capnocytophaga|Capnocytophaga sp. ChDC OS43	20	24	17	14	7	20	8	14	17	14	12	22	30	16	20	24	2	22	14	21	15	12	11	13
Bacteria|NA|Bacteroidetes|Flavobacteriia|Flavobacteriales|Flavobacteriaceae|Capnocytophaga|Capnocytophaga cynodegmi	12	20	11	16	7	12	8	14	7	6	12	14	20	2	11	16	8	18	13	17	10	15	7	6
Bacteria|NA|Bacteroidetes|Flavobacteriia|Flavobacteriales|Flavobacteriaceae|Capnocytophaga|Capnocytophaga stomatis	7	16	13	5	8	10	11	6	12	6	10	7	19	7	6	13	4	11	6	17	6	5	13	8
Bacteria|NA|Bacteroidetes|Flavobacteriia|Flavobacteriales|Flavobacteriaceae|Capnocytophaga|Capnocytophaga sp. oral taxon 864	5	4	1	1	5	4	5	1	3	6	2	4	6	41	11	5	0	1	4	1	2	0	1	2
Bacteria|NA|Bacteroidetes|Flavobacteriia|Flavobacteriales|Flavobacteriaceae|Capnocytophaga|Capnocytophaga sp. oral taxon 323	4	12	7	9	5	6	7	6	3	15	12	9	6	8	4	9	13	12	5	8	6	11	3	6
Bacteria|NA|Bacteroidetes|Flavobacteriia|Flavobacteriales|Flavobacteriaceae|Capnocytophaga|Capnocytophaga ochracea	2	9	3	4	2	10	1	3	1	4	3	2	6	6	10	2	1	4	3	1	2	3	0	3
Bacteria|NA|Bacteroidetes|Flavobacteriia|Flavobacteriales|Flavobacteriaceae|Ornithobacterium|Ornithobacterium rhinotracheale	330	592	423	529	493	544	613	413	444	687	534	608	760	356	716	712	472	591	707	512	299	782	305	570
Bacteria|NA|Bacteroidetes|Flavobacteriia|Flavobacteriales|Flavobacteriaceae|Flavobacterium	19	23	29	40	27	22	29	19	36	32	46	24	37	21	27	26	25	26	29	20	22	27	16	19
Bacteria|NA|Bacteroidetes|Flavobacteriia|Flavobacteriales|Flavobacteriaceae|Flavobacterium|Flavobacterium johnsoniae	29	45	26	42	81	32	47	47	38	39	56	57	26	34	43	26	30	50	46	26	23	29	18	35
Bacteria|NA|Bacteroidetes|Flavobacteriia|Flavobacteriales|Flavobacteriaceae|Flavobacterium|Flavobacterium gilvum	28	8	11	6	6	6	5	4	3	5	12	17	5	2	7	20	9	5	2	3	17	6	15	15
Bacteria|NA|Bacteroidetes|Flavobacteriia|Flavobacteriales|Flavobacteriaceae|Flavobacterium|Flavobacterium branchiophilum	20	59	9	29	3	8	13	6	23	7	6	16	13	56	12	32	84	15	20	13	9	12	50	42
Bacteria|NA|Bacteroidetes|Flavobacteriia|Flavobacteriales|Flavobacteriaceae|Flavobacterium|Flavobacterium sp. HYN0048	16	7	5	12	14	12	11	18	8	15	16	16	25	13	16	19	15	11	22	15	14	14	5	16
Bacteria|NA|Bacteroidetes|Flavobacteriia|Flavobacteriales|Flavobacteriaceae|Flavobacterium|Flavobacterium faecale	9	7	0	6	1	3	7	1	5	6	4	6	7	10	9	6	3	5	7	8	8	10	1	6
Bacteria|NA|Bacteroidetes|Flavobacteriia|Flavobacteriales|Flavobacteriaceae|Flavobacterium|Flavobacterium sp. HYN0049	8	9	14	14	13	9	14	11	7	11	19	17	15	11	15	16	5	20	20	9	10	15	9	10
Bacteria|NA|Bacteroidetes|Flavobacteriia|Flavobacteriales|Flavobacteriaceae|Flavobacterium|Flavobacterium sp. HYN0056	8	2	3	2	3	4	1	7	6	2	12	3	5	2	8	3	1	9	4	5	1	7	2	8
Bacteria|NA|Bacteroidetes|Flavobacteriia|Flavobacteriales|Flavobacteriaceae|Flavobacterium|Flavobacterium psychrophilum	7	16	15	30	8	11	19	9	10	27	11	15	14	19	14	33	67	5	17	17	5	24	23	25
Bacteria|NA|Bacteroidetes|Flavobacteriia|Flavobacteriales|Flavobacteriaceae|Flavobacterium|Flavobacterium indicum	5	9	7	3	7	16	3	7	6	2	9	4	14	15	6	8	4	6	11	9	6	12	7	2
Bacteria|NA|Bacteroidetes|Flavobacteriia|Flavobacteriales|Flavobacteriaceae|Flavobacterium|Flavobacterium sp. AJ004	4	9	7	11	10	9	24	13	7	8	15	17	10	2	17	5	8	23	15	15	6	6	8	6
Bacteria|NA|Bacteroidetes|Flavobacteriia|Flavobacteriales|Flavobacteriaceae|Flavobacterium|Flavobacterium crassostreae	2	4	3	3	3	3	1	1	3	4	0	1	4	4	5	2	2	1	4	4	3	3	1	2
Bacteria|NA|Bacteroidetes|Flavobacteriia|Flavobacteriales|Flavobacteriaceae|Flavobacterium|Flavobacterium sp. MEBiC07310	1	3	7	0	4	5	1	7	11	7	8	5	7	6	7	9	1	2	4	4	10	1	1	0
Bacteria|NA|Bacteroidetes|Flavobacteriia|Flavobacteriales|Flavobacteriaceae|Flavobacterium|Flavobacterium sp. HYN0086	1	5	5	5	4	1	4	4	4	0	8	4	4	2	2	5	2	9	9	5	3	2	3	4
Bacteria|NA|Bacteroidetes|Flavobacteriia|Flavobacteriales|Flavobacteriaceae|NA|Flavobacteriaceae bacterium MAR_2010_188	125	72	80	65	67	80	65	58	86	90	99	91	48	32	65	99	55	71	49	69	81	62	38	56
Bacteria|NA|Bacteroidetes|Flavobacteriia|Flavobacteriales|Flavobacteriaceae|NA|Flavobacteriaceae bacterium UJ101	42	94	66	79	72	78	80	84	57	81	84	90	114	30	104	71	49	113	141	59	37	74	25	49
Bacteria|NA|Bacteroidetes|Flavobacteriia|Flavobacteriales|Flavobacteriaceae|NA|Flavobacteriaceae bacterium 3519-10	7	12	6	8	10	5	4	3	12	6	13	8	12	6	10	7	1	8	9	2	7	2	1	1
Bacteria|NA|Bacteroidetes|Flavobacteriia|Flavobacteriales|Flavobacteriaceae|Elizabethkingia	7	15	12	25	6	18	15	16	15	27	10	9	17	15	12	8	30	15	19	15	8	15	15	5
Bacteria|NA|Bacteroidetes|Flavobacteriia|Flavobacteriales|Flavobacteriaceae|Elizabethkingia|Elizabethkingia miricola	77	24	26	16	9	18	11	13	20	12	34	27	27	50	22	24	14	33	23	49	60	11	9	19
Bacteria|NA|Bacteroidetes|Flavobacteriia|Flavobacteriales|Flavobacteriaceae|Elizabethkingia|Elizabethkingia meningoseptica	12	10	5	18	5	4	12	8	13	6	12	11	9	11	19	9	27	9	6	5	9	10	5	8
Bacteria|NA|Bacteroidetes|Flavobacteriia|Flavobacteriales|Flavobacteriaceae|Elizabethkingia|Elizabethkingia anophelis	9	6	5	6	11	7	3	13	13	12	14	6	11	3	11	16	7	15	19	11	8	20	7	4
Bacteria|NA|Bacteroidetes|Flavobacteriia|Flavobacteriales|Flavobacteriaceae|Elizabethkingia|Elizabethkingia bruuniana	2	7	8	9	7	3	8	4	24	7	3	5	3	3	3	16	18	2	9	3	4	7	4	5
Bacteria|NA|Bacteroidetes|Flavobacteriia|Flavobacteriales|Flavobacteriaceae|Gramella	17	11	5	5	8	8	4	8	6	9	8	8	6	7	5	15	9	10	0	9	7	10	5	5
Bacteria|NA|Bacteroidetes|Flavobacteriia|Flavobacteriales|Flavobacteriaceae|Gramella|Gramella flava	22	24	15	17	9	16	13	16	14	25	23	11	27	19	11	20	10	16	22	20	18	21	13	22
Bacteria|NA|Bacteroidetes|Flavobacteriia|Flavobacteriales|Flavobacteriaceae|Gramella|Gramella sp. SH35	18	32	21	28	18	11	26	28	21	25	23	23	19	102	21	25	17	33	18	13	11	23	9	19
Bacteria|NA|Bacteroidetes|Flavobacteriia|Flavobacteriales|Flavobacteriaceae|Gramella|Gramella forsetii	11	3	5	9	7	6	14	2	11	6	6	6	7	7	7	17	4	1	11	11	9	11	3	9
Bacteria|NA|Bacteroidetes|Flavobacteriia|Flavobacteriales|Flavobacteriaceae|Gramella|Gramella salexigens	9	10	10	9	8	12	18	12	10	13	18	12	18	2	27	17	14	18	17	16	5	16	15	8
Bacteria|NA|Bacteroidetes|Flavobacteriia|Flavobacteriales|Flavobacteriaceae|Gramella|Gramella sp. MAR_2010_147	6	17	12	10	13	16	19	13	9	21	14	10	17	7	29	22	14	32	29	23	7	33	8	9
Bacteria|NA|Bacteroidetes|Flavobacteriia|Flavobacteriales|Flavobacteriaceae|Muricauda|Muricauda ruestringensis	41	34	46	18	33	38	32	36	49	46	44	41	76	26	58	32	10	48	77	42	44	31	16	21
Bacteria|NA|Bacteroidetes|Flavobacteriia|Flavobacteriales|Flavobacteriaceae|Robiginitalea|Robiginitalea biformata	65	39	34	36	17	30	31	31	27	30	44	54	36	25	31	48	30	31	41	55	32	41	34	35
Bacteria|NA|Bacteroidetes|Flavobacteriia|Flavobacteriales|Flavobacteriaceae|Polaribacter	23	30	21	20	20	29	26	23	14	29	23	14	25	21	17	30	28	20	31	20	13	21	28	40
Bacteria|NA|Bacteroidetes|Flavobacteriia|Flavobacteriales|Flavobacteriaceae|Polaribacter|Polaribacter sp. SA4-10	7	13	14	4	12	9	13	11	17	20	16	18	23	7	14	23	5	30	12	18	19	11	4	7
Bacteria|NA|Bacteroidetes|Flavobacteriia|Flavobacteriales|Flavobacteriaceae|Polaribacter|Polaribacter reichenbachii	6	8	2	20	2	8	14	6	12	6	8	3	4	12	5	10	28	3	3	4	0	3	15	5
Bacteria|NA|Bacteroidetes|Flavobacteriia|Flavobacteriales|Flavobacteriaceae|Polaribacter|Polaribacter sp. SA4-12	5	17	16	44	4	25	21	8	10	32	24	17	14	23	4	25	75	3	4	6	9	20	18	48
Bacteria|NA|Bacteroidetes|Flavobacteriia|Flavobacteriales|Flavobacteriaceae|Polaribacter|Polaribacter sp. ALD11	3	2	2	2	1	2	1	1	7	5	5	2	2	2	1	0	0	1	4	2	1	0	1	1
Bacteria|NA|Bacteroidetes|Flavobacteriia|Flavobacteriales|Flavobacteriaceae|Polaribacter|Polaribacter sp. MED152	2	0	1	4	3	3	4	3	4	2	6	3	4	2	4	1	2	4	6	4	3	3	9	19
Bacteria|NA|Bacteroidetes|Flavobacteriia|Flavobacteriales|Flavobacteriaceae|Polaribacter|Polaribacter sp. Hel1_33_78	2	2	3	5	3	6	2	7	5	5	5	5	5	3	7	11	4	0	3	1	6	3	4	5
Bacteria|NA|Bacteroidetes|Flavobacteriia|Flavobacteriales|Flavobacteriaceae|Polaribacter|Polaribacter vadi	1	6	2	2	2	1	6	1	4	3	4	1	0	3	2	2	5	3	2	3	1	1	6	7
Bacteria|NA|Bacteroidetes|Flavobacteriia|Flavobacteriales|Flavobacteriaceae|Polaribacter|Polaribacter sp. KT25b	1	7	2	2	2	4	0	3	9	6	1	9	6	4	9	6	0	9	5	1	1	6	1	5
Bacteria|NA|Bacteroidetes|Flavobacteriia|Flavobacteriales|Flavobacteriaceae|Nonlabens	9	12	6	14	12	10	11	25	11	18	9	9	14	3	12	11	7	8	8	11	9	13	6	2
Bacteria|NA|Bacteroidetes|Flavobacteriia|Flavobacteriales|Flavobacteriaceae|Nonlabens|Nonlabens spongiae	14	25	18	35	52	26	29	38	26	44	30	22	31	24	22	28	42	14	28	18	14	26	11	27
Bacteria|NA|Bacteroidetes|Flavobacteriia|Flavobacteriales|Flavobacteriaceae|Nonlabens|Nonlabens sp. MB-3u-79	7	3	6	4	2	5	9	3	3	6	5	5	17	5	5	11	7	3	8	8	2	8	1	3
Bacteria|NA|Bacteroidetes|Flavobacteriia|Flavobacteriales|Flavobacteriaceae|Nonlabens|Nonlabens dokdonensis	4	5	4	5	12	4	4	7	6	4	7	1	7	3	10	3	7	10	2	2	2	6	7	16
Bacteria|NA|Bacteroidetes|Flavobacteriia|Flavobacteriales|Flavobacteriaceae|Spongiibacterium|Spongiibacterium sp. HME9304	36	53	25	25	26	15	31	10	26	36	44	42	47	9	24	71	42	18	46	38	35	16	22	40
Bacteria|NA|Bacteroidetes|Flavobacteriia|Flavobacteriales|Flavobacteriaceae|Maribacter	4	4	1	5	3	2	0	7	4	3	5	2	6	2	4	4	1	9	2	1	4	2	6	3
Bacteria|NA|Bacteroidetes|Flavobacteriia|Flavobacteriales|Flavobacteriaceae|Maribacter|Maribacter cobaltidurans	11	11	11	2	6	5	10	7	12	15	10	4	15	2	10	7	8	4	13	10	8	7	6	4
Bacteria|NA|Bacteroidetes|Flavobacteriia|Flavobacteriales|Flavobacteriaceae|Maribacter|Maribacter sp. T28	11	13	18	12	18	16	16	14	16	18	7	23	25	3	24	18	6	22	26	30	7	16	8	15
Bacteria|NA|Bacteroidetes|Flavobacteriia|Flavobacteriales|Flavobacteriaceae|Maribacter|Maribacter sp. HTCC2170	7	5	10	5	3	3	8	2	13	10	8	8	11	6	2	4	1	7	5	8	11	4	1	0
Bacteria|NA|Bacteroidetes|Flavobacteriia|Flavobacteriales|Flavobacteriaceae|Maribacter|Maribacter sp. 1_2014MBL_MicDiv	2	0	0	0	0	0	1	0	1	1	2	2	0	1	0	0	4	4	1	0	0	3	0	1
Bacteria|NA|Bacteroidetes|Flavobacteriia|Flavobacteriales|Flavobacteriaceae|Maribacter|Maribacter sp. MAR_2009_60	1	0	1	0	3	1	0	0	1	1	0	0	1	1	1	2	2	0	1	1	0	0	1	1
Bacteria|NA|Bacteroidetes|Flavobacteriia|Flavobacteriales|Flavobacteriaceae|Cellulophaga|Cellulophaga lytica	19	4	1	10	9	10	6	5	8	16	7	6	11	4	5	4	4	15	10	3	12	5	2	8
Bacteria|NA|Bacteroidetes|Flavobacteriia|Flavobacteriales|Flavobacteriaceae|Cellulophaga|Cellulophaga algicola	5	3	4	3	7	6	2	2	6	7	4	11	1	5	3	5	2	5	7	1	3	3	1	2
Bacteria|NA|Bacteroidetes|Flavobacteriia|Flavobacteriales|Flavobacteriaceae|Cellulophaga|Cellulophaga baltica	3	6	4	1	10	3	10	6	1	2	3	5	2	2	4	5	2	4	7	10	2	4	7	0
Bacteria|NA|Bacteroidetes|Flavobacteriia|Flavobacteriales|Flavobacteriaceae|Weeksella|Weeksella virosa	25	35	29	26	37	33	17	24	89	31	24	27	59	20	15	28	21	25	20	20	23	25	10	16
Bacteria|NA|Bacteroidetes|Flavobacteriia|Flavobacteriales|Flavobacteriaceae|Riemerella|Riemerella anatipestifer	25	41	33	26	54	24	29	33	25	40	47	41	26	17	43	29	42	56	18	31	17	32	26	14
Bacteria|NA|Bacteroidetes|Flavobacteriia|Flavobacteriales|Flavobacteriaceae|Psychroflexus|Psychroflexus torquis	25	9	3	8	10	5	4	7	8	4	19	12	20	7	12	14	2	10	8	14	7	7	8	5
Bacteria|NA|Bacteroidetes|Flavobacteriia|Flavobacteriales|Flavobacteriaceae|Tenacibaculum	9	9	8	8	11	12	4	13	13	10	20	18	25	12	17	5	1	29	21	14	9	11	1	4
Bacteria|NA|Bacteroidetes|Flavobacteriia|Flavobacteriales|Flavobacteriaceae|Tenacibaculum|Tenacibaculum maritimum	4	4	4	12	3	5	4	0	11	7	3	2	6	3	6	5	2	4	2	3	2	6	6	4
Bacteria|NA|Bacteroidetes|Flavobacteriia|Flavobacteriales|Flavobacteriaceae|Tenacibaculum|Tenacibaculum dicentrarchi	4	0	1	2	5	5	1	5	6	3	3	6	2	4	2	3	3	3	3	0	3	2	5	3
Bacteria|NA|Bacteroidetes|Flavobacteriia|Flavobacteriales|Flavobacteriaceae|Tenacibaculum|Tenacibaculum todarodis	3	2	3	3	3	1	1	2	2	6	6	1	5	1	4	4	3	3	3	5	3	7	0	0
Bacteria|NA|Bacteroidetes|Flavobacteriia|Flavobacteriales|Flavobacteriaceae|Tenacibaculum|Tenacibaculum sp. SZ-18	2	3	1	3	4	1	1	1	1	3	3	0	1	2	2	2	1	2	2	3	1	3	2	3
Bacteria|NA|Bacteroidetes|Flavobacteriia|Flavobacteriales|Flavobacteriaceae|Tenacibaculum|Tenacibaculum jejuense	1	1	4	2	3	2	1	3	5	2	3	3	10	2	3	3	1	7	10	3	4	5	0	2
Bacteria|NA|Bacteroidetes|Flavobacteriia|Flavobacteriales|Flavobacteriaceae|Gilvibacter|Gilvibacter sp. SZ-19	19	35	7	31	21	23	24	19	12	22	23	19	32	10	14	22	23	29	22	23	22	23	17	17
Bacteria|NA|Bacteroidetes|Flavobacteriia|Flavobacteriales|Flavobacteriaceae|Flavivirga|Flavivirga eckloniae	16	5	9	3	8	7	9	5	17	9	3	13	7	1	7	15	6	7	14	5	9	7	16	6
Bacteria|NA|Bacteroidetes|Flavobacteriia|Flavobacteriales|Flavobacteriaceae|Lutibacter|Lutibacter sp. LPB0138	12	8	4	2	4	4	3	3	3	5	4	3	10	2	7	3	2	14	13	6	11	6	1	2
Bacteria|NA|Bacteroidetes|Flavobacteriia|Flavobacteriales|Flavobacteriaceae|Lutibacter|Lutibacter profundi	3	4	2	3	3	0	5	5	4	10	5	2	3	0	4	2	1	7	4	4	4	3	2	6
Bacteria|NA|Bacteroidetes|Flavobacteriia|Flavobacteriales|Flavobacteriaceae|Myroides|Myroides profundi	3	15	6	4	5	7	10	4	12	7	12	5	2	12	6	9	2	6	5	7	3	5	9	10
Bacteria|NA|Bacteroidetes|Flavobacteriia|Flavobacteriales|Flavobacteriaceae|Myroides|Myroides odoratus	2	4	15	13	4	9	3	4	10	2	6	6	3	5	4	7	3	6	7	5	1	6	10	9
Bacteria|NA|Bacteroidetes|Flavobacteriia|Flavobacteriales|Flavobacteriaceae|Myroides|Myroides odoratimimus	2	1	1	4	3	1	0	0	26	0	0	0	0	3	1	0	0	0	4	1	1	1	0	0
Bacteria|NA|Bacteroidetes|Flavobacteriia|Flavobacteriales|Flavobacteriaceae|Myroides|Myroides sp. ZB35	2	1	0	5	0	0	0	0	1	0	0	0	1	1	0	0	0	1	5	0	0	2	0	0
Bacteria|NA|Bacteroidetes|Flavobacteriia|Flavobacteriales|Flavobacteriaceae|Gillisia|Gillisia sp. Hel1_33_143	14	5	5	10	7	16	6	2	10	13	17	8	6	11	5	4	7	7	5	6	10	6	1	3
Bacteria|NA|Bacteroidetes|Flavobacteriia|Flavobacteriales|Flavobacteriaceae|Winogradskyella|Winogradskyella sp. J14-2	4	2	6	7	2	7	2	2	2	9	8	3	5	5	1	4	9	5	8	10	1	4	2	5
Bacteria|NA|Bacteroidetes|Flavobacteriia|Flavobacteriales|Flavobacteriaceae|Winogradskyella|Winogradskyella sp. PC-19	3	1	2	3	0	4	3	1	3	0	5	1	2	0	5	1	0	0	4	3	2	6	1	3
Bacteria|NA|Bacteroidetes|Flavobacteriia|Flavobacteriales|Flavobacteriaceae|Winogradskyella|Winogradskyella sp. PG-2	2	6	3	3	0	5	3	1	4	2	1	3	2	4	5	9	5	6	5	3	1	4	2	1
Bacteria|NA|Bacteroidetes|Flavobacteriia|Flavobacteriales|Flavobacteriaceae|Winogradskyella|Winogradskyella sp. RHA_55	1	5	5	5	4	4	9	10	1	7	15	10	12	3	9	4	2	12	5	14	6	6	0	6
Bacteria|NA|Bacteroidetes|Flavobacteriia|Flavobacteriales|Flavobacteriaceae|Dokdonia	5	37	10	16	15	16	14	10	8	14	7	7	17	24	15	10	20	22	8	9	16	8	8	16
Bacteria|NA|Bacteroidetes|Flavobacteriia|Flavobacteriales|Flavobacteriaceae|Dokdonia|Dokdonia sp. MED134	2	0	0	1	0	0	0	3	0	2	0	0	1	0	1	0	0	0	0	0	0	1	0	0
Bacteria|NA|Bacteroidetes|Flavobacteriia|Flavobacteriales|Flavobacteriaceae|Dokdonia|Dokdonia sp. PRO95	2	2	1	2	1	2	1	0	1	1	1	1	1	0	0	1	2	4	5	2	0	2	0	2
Bacteria|NA|Bacteroidetes|Flavobacteriia|Flavobacteriales|Flavobacteriaceae|Dokdonia|Dokdonia sp. Dokd-P16	1	9	4	4	1	3	2	0	1	1	2	1	1	4	4	4	1	3	1	2	1	5	0	1
Bacteria|NA|Bacteroidetes|Flavobacteriia|Flavobacteriales|Flavobacteriaceae|Zobellia|Zobellia galactanivorans	9	15	12	15	6	18	21	20	22	26	14	15	29	10	13	12	12	14	15	10	13	13	8	8
Bacteria|NA|Bacteroidetes|Flavobacteriia|Flavobacteriales|Flavobacteriaceae|Formosa|Formosa agariphila	5	0	4	4	2	2	6	2	4	0	3	4	3	2	1	2	1	0	6	6	0	1	2	1
Bacteria|NA|Bacteroidetes|Flavobacteriia|Flavobacteriales|Flavobacteriaceae|Formosa|Formosa sp. Hel1_33_131	2	7	2	4	6	5	6	2	1	1	2	4	9	8	4	6	7	8	3	7	4	6	1	7
Bacteria|NA|Bacteroidetes|Flavobacteriia|Flavobacteriales|Flavobacteriaceae|Sediminicola|Sediminicola sp. YIK13	7	10	7	3	4	6	4	9	11	6	5	6	5	10	2	5	3	4	1	7	8	2	7	4
Bacteria|NA|Bacteroidetes|Flavobacteriia|Flavobacteriales|Flavobacteriaceae|Zunongwangia|Zunongwangia profunda	7	18	6	10	23	21	8	19	10	11	28	15	11	17	12	5	4	28	11	3	8	9	4	6
Bacteria|NA|Bacteroidetes|Flavobacteriia|Flavobacteriales|Flavobacteriaceae|Salegentibacter	2	0	1	0	0	1	0	0	1	0	1	0	0	2	0	0	0	3	1	4	0	2	1	0
Bacteria|NA|Bacteroidetes|Flavobacteriia|Flavobacteriales|Flavobacteriaceae|Salegentibacter|Salegentibacter salegens	5	4	3	0	2	7	5	7	2	12	3	5	7	0	4	2	4	10	8	10	2	4	0	5
Bacteria|NA|Bacteroidetes|Flavobacteriia|Flavobacteriales|Flavobacteriaceae|Wenyingzhuangia|Wenyingzhuangia fucanilytica	7	6	8	1	3	5	6	4	4	3	5	5	4	4	6	1	3	6	9	3	5	3	1	0
Bacteria|NA|Bacteroidetes|Flavobacteriia|Flavobacteriales|Flavobacteriaceae|Seonamhaeicola|Seonamhaeicola sp. S2-3	6	5	4	8	9	7	10	2	10	4	8	4	3	8	3	8	13	12	10	3	1	5	5	5
Bacteria|NA|Bacteroidetes|Flavobacteriia|Flavobacteriales|Flavobacteriaceae|Arenibacter|Arenibacter algicola	5	9	7	4	8	9	5	5	6	7	1	3	5	8	7	10	2	4	3	16	6	10	7	10
Bacteria|NA|Bacteroidetes|Flavobacteriia|Flavobacteriales|Flavobacteriaceae|Lacinutrix|Lacinutrix sp. 5H-3-7-4	4	10	3	20	2	1	8	2	1	4	6	5	5	30	4	14	16	6	3	3	0	6	23	70
Bacteria|NA|Bacteroidetes|Flavobacteriia|Flavobacteriales|Flavobacteriaceae|Lacinutrix|Lacinutrix sp. Bg11-31	1	2	3	4	8	4	3	6	5	1	8	1	4	1	4	1	4	3	11	4	2	4	3	1
Bacteria|NA|Bacteroidetes|Flavobacteriia|Flavobacteriales|Flavobacteriaceae|Aequorivita|Aequorivita sublithincola	5	4	12	5	15	9	8	10	8	13	13	9	17	1	11	6	7	12	11	5	8	9	5	6
Bacteria|NA|Bacteroidetes|Flavobacteriia|Flavobacteriales|Flavobacteriaceae|Aureitalea|Aureitalea sp. RR4-38	4	9	8	4	2	7	4	1	9	10	5	9	8	10	6	4	9	3	10	4	6	8	0	3
Bacteria|NA|Bacteroidetes|Flavobacteriia|Flavobacteriales|Flavobacteriaceae|Algibacter|Algibacter alginicilyticus	4	11	12	10	3	8	3	6	13	12	7	10	11	5	0	11	6	10	9	8	6	7	9	8
Bacteria|NA|Bacteroidetes|Flavobacteriia|Flavobacteriales|Flavobacteriaceae|Croceibacter|Croceibacter atlanticus	2	20	10	33	3	14	20	7	16	14	14	17	17	6	9	17	22	18	16	13	4	15	14	14
Bacteria|NA|Bacteroidetes|Flavobacteriia|Flavobacteriales|Flavobacteriaceae|Olleya|Olleya sp. Bg11-27	1	3	2	3	4	7	3	8	6	4	5	8	4	3	3	4	1	4	5	4	0	3	8	0
Bacteria|NA|Bacteroidetes|Flavobacteriia|Flavobacteriales|Ichthyobacteriaceae|Ichthyobacterium|Ichthyobacterium seriolicida	268	392	239	261	313	316	320	303	270	423	333	294	388	128	381	278	192	432	309	218	166	268	157	203
Bacteria|NA|Bacteroidetes|Flavobacteriia|Flavobacteriales|Blattabacteriaceae|Blattabacterium	44	72	61	30	45	52	23	42	42	26	61	62	62	25	51	27	16	77	66	39	39	32	29	30
Bacteria|NA|Bacteroidetes|Flavobacteriia|Flavobacteriales|Blattabacteriaceae|Blattabacterium|Blattabacterium sp. (Blaberus giganteus)	29	41	41	24	29	36	25	45	30	31	42	30	29	37	50	43	19	25	28	37	36	20	15	20
Bacteria|NA|Bacteroidetes|Flavobacteriia|Flavobacteriales|Blattabacteriaceae|Blattabacterium|Blattabacterium punctulatus	7	4	1	0	6	2	1	1	2	4	8	2	5	1	9	1	3	4	3	1	6	0	1	0
Bacteria|NA|Bacteroidetes|Flavobacteriia|Flavobacteriales|Blattabacteriaceae|Blattabacterium|Blattabacterium cuenoti	3	3	1	0	2	0	2	0	2	0	1	1	4	2	2	0	1	0	3	3	3	1	0	0
Bacteria|NA|Bacteroidetes|Flavobacteriia|Flavobacteriales|Blattabacteriaceae|Blattabacterium|Blattabacterium sp. (Nauphoeta cinerea)	2	0	1	0	1	0	0	0	1	0	2	0	1	0	1	1	0	0	1	0	1	0	3	2
Bacteria|NA|Bacteroidetes|Flavobacteriia|Flavobacteriales|Blattabacteriaceae|Blattabacterium|Blattabacterium sp. (Mastotermes darwiniensis)	1	2	2	0	2	0	0	2	2	1	0	3	0	3	0	1	0	3	0	1	0	0	0	0
Bacteria|NA|Bacteroidetes|Flavobacteriia|Flavobacteriales|Blattabacteriaceae|Blattabacterium|Blattabacterium clevelandi	1	1	0	2	3	0	2	1	1	0	2	5	0	0	0	2	7	1	0	0	1	0	0	0
Bacteria|NA|Bacteroidetes|Flavobacteriia|Flavobacteriales|Cryomorphaceae|Owenweeksia|Owenweeksia hongkongensis	69	73	38	71	39	71	45	51	30	57	71	70	43	28	42	58	46	68	66	55	58	43	65	38
Bacteria|NA|Bacteroidetes|Flavobacteriia|Flavobacteriales|NA|Candidatus Walczuchella|Candidatus Walczuchella monophlebidarum	1	6	3	3	2	1	3	6	1	3	7	3	5	3	7	8	2	16	6	1	3	3	6	1
Bacteria|NA|Bacteroidetes|Flavobacteriia|Flavobacteriales|Crocinitomicaceae|Fluviicola|Fluviicola taffensis	23	34	30	20	24	23	25	31	33	36	38	28	37	11	36	25	7	34	34	47	23	23	11	11
Bacteria|NA|Bacteroidetes|Cytophagia|Cytophagales|Hymenobacteraceae	66	96	70	46	64	64	46	67	58	74	111	83	73	53	69	55	38	73	53	46	45	81	40	53
Bacteria|NA|Bacteroidetes|Cytophagia|Cytophagales|Hymenobacteraceae|Hymenobacter	330	380	249	305	236	269	305	270	272	326	312	378	382	236	379	355	269	389	388	293	228	312	191	269
Bacteria|NA|Bacteroidetes|Cytophagia|Cytophagales|Hymenobacteraceae|Hymenobacter|Hymenobacter sp. APR13	302	263	210	208	158	229	155	180	208	221	232	236	173	113	173	266	220	227	154	175	198	153	199	168
Bacteria|NA|Bacteroidetes|Cytophagia|Cytophagales|Hymenobacteraceae|Hymenobacter|Hymenobacter sp. PAMC 26628	209	159	143	115	144	156	128	153	151	153	170	147	191	107	209	207	97	177	166	150	141	144	94	122
Bacteria|NA|Bacteroidetes|Cytophagia|Cytophagales|Hymenobacteraceae|Hymenobacter|Hymenobacter nivis	207	152	104	130	95	139	104	119	129	143	167	126	146	129	144	204	120	152	127	95	134	120	97	119
Bacteria|NA|Bacteroidetes|Cytophagia|Cytophagales|Hymenobacteraceae|Hymenobacter|Hymenobacter sedentarius	183	128	129	117	110	153	97	117	125	145	165	149	145	86	184	155	93	171	152	151	129	152	89	109
Bacteria|NA|Bacteroidetes|Cytophagia|Cytophagales|Hymenobacteraceae|Hymenobacter|Hymenobacter sp. PAMC 26554	135	162	112	96	168	161	155	171	129	168	183	134	191	67	187	151	115	292	223	124	94	156	55	93
Bacteria|NA|Bacteroidetes|Cytophagia|Cytophagales|Hymenobacteraceae|Hymenobacter|Hymenobacter sp. DG25B	66	96	60	72	78	86	110	70	73	86	85	84	111	40	110	78	92	102	107	58	49	71	59	73
Bacteria|NA|Bacteroidetes|Cytophagia|Cytophagales|Hymenobacteraceae|Hymenobacter|Hymenobacter sp. DG25A	39	58	39	37	48	48	40	46	30	56	49	42	51	19	55	40	25	68	56	42	24	40	30	29
Bacteria|NA|Bacteroidetes|Cytophagia|Cytophagales|Hymenobacteraceae|Pontibacter	2	1	4	4	4	2	3	1	5	6	6	2	8	1	2	1	5	3	2	2	3	1	0	0
Bacteria|NA|Bacteroidetes|Cytophagia|Cytophagales|Hymenobacteraceae|Pontibacter|Pontibacter akesuensis	157	171	118	103	161	131	153	151	143	156	143	144	202	102	179	178	94	187	190	131	115	157	61	103
Bacteria|NA|Bacteroidetes|Cytophagia|Cytophagales|Hymenobacteraceae|Rufibacter|Rufibacter sp. DG15C	115	97	79	68	77	81	55	87	77	66	105	66	106	53	93	95	44	109	86	86	79	59	41	52
Bacteria|NA|Bacteroidetes|Cytophagia|Cytophagales|Hymenobacteraceae|Rufibacter|Rufibacter sp. DG31D	71	82	61	49	48	78	44	50	45	85	79	73	76	54	68	74	42	34	62	45	55	44	65	63
Bacteria|NA|Bacteroidetes|Cytophagia|Cytophagales|Hymenobacteraceae|Rufibacter|Rufibacter tibetensis	50	94	56	64	84	76	85	101	57	100	103	72	137	35	137	71	53	140	124	84	49	90	35	47
Bacteria|NA|Bacteroidetes|Cytophagia|Cytophagales|Cytophagaceae	217	203	194	162	135	184	137	153	201	171	206	203	217	130	170	178	105	164	144	183	177	139	97	134
Bacteria|NA|Bacteroidetes|Cytophagia|Cytophagales|Cytophagaceae|Spirosoma	27	48	37	40	50	45	27	57	36	38	41	38	21	17	35	40	12	46	31	31	22	47	20	15
Bacteria|NA|Bacteroidetes|Cytophagia|Cytophagales|Cytophagaceae|Spirosoma|Spirosoma montaniterrae	90	39	47	49	53	61	61	55	66	94	49	71	82	27	82	53	45	75	78	50	60	76	30	32
Bacteria|NA|Bacteroidetes|Cytophagia|Cytophagales|Cytophagaceae|Spirosoma|Spirosoma rigui	44	66	28	48	37	36	34	37	32	38	62	55	56	26	53	42	21	63	56	41	24	26	22	24
Bacteria|NA|Bacteroidetes|Cytophagia|Cytophagales|Cytophagaceae|Spirosoma|Spirosoma aerolatum	22	28	27	38	29	22	23	22	28	29	34	27	35	7	27	32	23	45	45	44	15	56	23	20
Bacteria|NA|Bacteroidetes|Cytophagia|Cytophagales|Cytophagaceae|Spirosoma|Spirosoma sp. HA7	19	40	20	40	18	33	24	14	24	36	34	32	34	35	33	30	39	30	27	23	8	35	27	28
Bacteria|NA|Bacteroidetes|Cytophagia|Cytophagales|Cytophagaceae|Spirosoma|Spirosoma radiotolerans	15	18	17	16	17	22	17	10	11	16	9	14	17	25	21	12	8	27	25	18	8	28	24	22
Bacteria|NA|Bacteroidetes|Cytophagia|Cytophagales|Cytophagaceae|Runella	32	45	32	27	27	12	26	28	50	36	60	29	55	31	17	24	17	28	29	43	40	15	17	22
Bacteria|NA|Bacteroidetes|Cytophagia|Cytophagales|Cytophagaceae|Runella|Runella sp. HYN0085	53	69	50	35	45	52	38	47	58	46	55	66	64	22	49	60	32	71	41	38	60	57	39	42
Bacteria|NA|Bacteroidetes|Cytophagia|Cytophagales|Cytophagaceae|Runella|Runella slithyformis	41	79	31	35	25	41	47	35	41	58	51	44	59	76	50	85	78	40	56	67	29	53	68	51
Bacteria|NA|Bacteroidetes|Cytophagia|Cytophagales|Cytophagaceae|Fibrella	7	4	2	7	0	6	0	6	10	8	13	4	8	5	5	8	6	13	5	9	5	1	2	5
Bacteria|NA|Bacteroidetes|Cytophagia|Cytophagales|Cytophagaceae|Fibrella|Fibrella aestuarina	64	101	52	49	80	53	64	84	69	81	57	73	105	86	107	95	67	61	71	56	37	55	50	169
Bacteria|NA|Bacteroidetes|Cytophagia|Cytophagales|Cytophagaceae|Fibrella|Fibrella sp. ES10-3-2-2	45	42	31	21	35	28	22	50	36	40	37	34	67	27	63	23	21	29	44	30	28	33	19	20
Bacteria|NA|Bacteroidetes|Cytophagia|Cytophagales|Cytophagaceae|Cytophaga|Cytophaga hutchinsonii	71	118	92	86	90	108	66	114	93	81	139	131	130	57	112	86	67	134	100	136	101	96	51	63
Bacteria|NA|Bacteroidetes|Cytophagia|Cytophagales|Cytophagaceae|Pseudarcicella|Pseudarcicella sp. HME7025	37	48	40	76	35	53	44	54	48	45	62	67	58	49	57	58	73	72	45	53	37	57	41	43
Bacteria|NA|Bacteroidetes|Cytophagia|Cytophagales|Cytophagaceae|Dyadobacter|Dyadobacter fermentans	23	34	35	27	44	40	44	43	43	41	49	48	52	24	46	47	30	44	39	47	19	31	21	28
Bacteria|NA|Bacteroidetes|Cytophagia|Cytophagales|Cytophagaceae|Leadbetterella|Leadbetterella byssophila	23	42	38	42	36	43	34	63	63	31	63	36	49	30	58	28	18	48	47	45	15	31	28	28
Bacteria|NA|Bacteroidetes|Cytophagia|Cytophagales|Cytophagaceae|Arcticibacterium|Arcticibacterium luteifluviistationis	6	13	5	4	13	18	13	20	19	10	10	11	7	6	8	9	6	16	14	10	2	12	7	6
Bacteria|NA|Bacteroidetes|Cytophagia|Cytophagales|Cyclobacteriaceae	28	47	33	29	50	47	31	26	24	27	48	51	34	31	48	29	8	57	67	42	18	16	21	26
Bacteria|NA|Bacteroidetes|Cytophagia|Cytophagales|Cyclobacteriaceae|Algoriphagus	45	54	31	32	35	36	30	36	45	40	38	33	48	16	30	30	25	50	21	18	43	23	15	22
Bacteria|NA|Bacteroidetes|Cytophagia|Cytophagales|Cyclobacteriaceae|Algoriphagus|Algoriphagus sp. M8-2	42	65	50	74	49	37	43	38	57	54	34	35	59	34	48	71	80	21	22	30	44	44	52	28
Bacteria|NA|Bacteroidetes|Cytophagia|Cytophagales|Cyclobacteriaceae|Echinicola	77	54	31	24	22	23	10	28	56	22	39	14	50	38	25	53	16	19	13	31	48	22	23	22
Bacteria|NA|Bacteroidetes|Cytophagia|Cytophagales|Cyclobacteriaceae|Echinicola|Echinicola vietnamensis	20	36	17	28	23	44	38	19	7	32	29	30	34	29	23	16	32	23	46	14	13	17	31	16
Bacteria|NA|Bacteroidetes|Cytophagia|Cytophagales|Cyclobacteriaceae|Echinicola|Echinicola strongylocentroti	16	7	9	16	11	14	11	8	7	14	14	7	12	13	14	11	11	7	11	13	9	10	10	14
Bacteria|NA|Bacteroidetes|Cytophagia|Cytophagales|Cyclobacteriaceae|Cyclobacterium	12	8	6	4	8	4	4	3	3	4	11	7	3	7	9	9	11	8	5	5	3	6	16	18
Bacteria|NA|Bacteroidetes|Cytophagia|Cytophagales|Cyclobacteriaceae|Cyclobacterium|Cyclobacterium marinum	5	2	3	5	5	5	3	7	3	7	4	4	7	4	4	3	0	4	3	4	6	12	5	6
Bacteria|NA|Bacteroidetes|Cytophagia|Cytophagales|Cyclobacteriaceae|Cyclobacterium|Cyclobacterium amurskyense	3	3	4	3	3	1	12	3	6	9	4	4	2	1	10	11	2	5	8	3	5	5	2	4
Bacteria|NA|Bacteroidetes|Cytophagia|Cytophagales|Amoebophilaceae|Candidatus Cardinium|Cardinium endosymbiont of Encarsia pergandiella	201	170	115	135	112	145	111	124	139	118	192	141	116	42	130	137	94	194	96	105	116	94	89	80
Bacteria|NA|Bacteroidetes|Cytophagia|Cytophagales|Amoebophilaceae|Candidatus Cardinium|Candidatus Cardinium hertigii	59	78	59	65	66	79	59	79	66	54	88	68	82	16	71	58	29	90	54	62	45	42	33	24
Bacteria|NA|Bacteroidetes|Cytophagia|Cytophagales|Flammeovirgaceae|NA|Flammeovirgaceae bacterium 311	40	34	28	38	35	40	49	42	36	44	45	27	43	33	49	44	27	57	42	21	26	35	22	30
Bacteria|NA|Bacteroidetes|Cytophagia|Cytophagales|Flammeovirgaceae|Flammeovirga|Flammeovirga sp. MY04	20	33	25	20	34	17	22	19	14	19	16	29	31	23	37	35	20	33	37	27	16	22	24	15
Bacteria|NA|Bacteroidetes|Cytophagia|Cytophagales|Persicobacteraceae|Persicobacter|Persicobacter sp. JZB09	45	54	30	31	21	40	56	41	40	36	50	26	65	28	49	26	22	61	31	46	27	31	21	45
Bacteria|NA|Bacteroidetes|Cytophagia|Cytophagales|Bernardetiaceae|Bernardetia|Bernardetia litoralis	30	33	15	19	26	14	25	17	24	19	26	16	27	19	29	20	16	31	21	16	16	21	15	17
[truncated: 2,880 more rows]

## Sheet: Rumen Metabolites
	GENOTYPE	PHENOTYPE	Pd/d	Kg	Acetic.acid	Propionic.acid	Butyric.acid	Valeric.acid	Isovaleric.acid	A:P ratio	TotalSCFA	Alanine	Asparagine	Aspartic acid	Citrulline	Glutamic acid	Glycine	Iso/leucine	Methionine	Phenylananine	Proline	Serine	Taurine	Threonine	Tyrosine	Valine	Arginine	Lysine	Histidine	Tryptophan	Orinithine	AABA	Carnosine	Glutamine
Cow2	High	High	142	64.3991	5385	1118	6074	772	784	4.81664	14133	425.3	0	26.7	0.1	4.6	170.7	45.2	1.3	39.3	261.2	3.5	0	33.2	3.6	162.2	0.1	3.5	0.6	0.1	1.2	142.8	4.7	0
Cow8	High	High	141	63.9456	1073	498	3718	887	908	2.15462	7084	0.2		0	0	0.1	0.1	0	0	0	0	0	0	0	0.1	0.1	0	0		0	0	0.2	4.6	0
Cow9	High	High	139	63.0385	2732	1236	5751	1248	1247	2.21036	12214	134		0.2	0	1.2	26.2	1.1	0.3	1.5	0.6	0.1	0.1	0.5	0.4	36	0	0.3	0.1	0	0.1	32.2	4.6
Cow12	High	High	131	59.4104	3270	655	5729	1114	1133	4.99237	11901	235.2	0	68.8	0.1	113.3	110.7	40.6	1.2	35.1	191.5	6.2	0.1	26.1	1.6	97.3	0.1	3.6	0.6	0.1	0.9	90.7	4.6
Cow3	High	High	129	58.5034	2327	640	4314	838	855	3.63594	8974	80.2	0	1.8	0	1.1	25.7	4.3	0.2	4.2	59.3	0.8	0	4.2	0.1	27.1	0	0.2	0.1	0	0.1	20.7	4.6
Cow21	Low	High	129	58.5034	3557	1019	3811	528	537	3.49068	9452	9.9		0.2	0	1.5	1	0	0.1	0	0.3	0.1	0	0.1	0.1	1.5	0	0.1	0	0	0	0.2	4.6
Cow5	High	Med	124	56.2358	3916	950	5048	658	671	4.12211	11243	159.6	0	30.5	0	5.6	61.3	19.8	0.4	17.6	150	2.8		14.3	1.5	63.1	0	1.4	0.2	0	0.3	51.1	4.6	0
Cow7	High	Med	124	56.2358	4907	881	5455	1079	1101	5.56981	13423	171.7		45.4	0.1	8.8	72.1	21.4	0.5	18.5	174.3	6.7	0	21	1.4	62.9	0.1	1.5	0.2	0	0.2	49.2	4.6	0
Cow17	Low	Med	123	55.7823	4293	962	7228	1364	1407	4.46258	15254	80.3	0	0.4	0	0.9	18.2	1.6	0.1	2.2	39.4	0.4	0	2.1	0.2	25.7	0	0.3	0.1	0	0.1	16.8	4.6
Cow23	Low	Med	123	55.7823	2372	440	3967	423	426	5.39091	7628	126		1.1	0.1	1.9	42.1	6	0.6	7.5	71.8	0.4	0	4	0.3	41.2	0	0.1	0.1	0	0.1	41.5	4.6	0
Cow1	High	Med	122	55.3288	2127	366	3892	412	411	5.81148	7208	69.3		1.4	0	0.9	23.1	4.1	0.1	4.2	39.9	0.4	0	2.1	0.5	26	0	0.2	0.1	0	0	20.6	4.6	0
Cow10	High	Med	122	55.3288	3743	1989	5918	1747	1785	1.88185	15182	312.8		70.4	0	12	147.3	48.3	1.5	40.3	241.1	4.7	0	35.4	1.5	124.4	0	5	0.7	0.1	1.7	116	4.6	0
Cow20	Low	Med	122	55.3288	2903	819	4752	699	713	3.54457	9886	103.7	0	2.2	0	1.2	38.2	7	0.5	8.6	56.8	0.5	0.1	4.7	0.3	35.9	0	0.3	0.1	0	0.1	34.1	4.6	0
Cow4	High	Med	118	53.5147	1113	322	3847	694	697	3.45652	6673	18.3		0.4	0	0.4	2.5	0.2	0.1	0.3	13.5	0.2	0	0.3	0.1	3.5	0	0.1	0	0	0	2.8	4.6	0
Cow6	High	Med	118	53.5147	2480	351	4915	904	919	7.06553	9569	0.1	0	0		0.4	0.1	0	0	0	0	0	0	0	0	0		0	0			0		0
Cow22	Low	Med	116	52.6077	2976	1307	6528	963	987	2.27697	12761	119.8		0.7	0	1.8	45	5.6	0.3	7.1	53.3	0.3	0.1	3.7	0.4	40.3	0	0.8	0.2	0	0.2	33	4.6
Cow24	Low	Low	113	51.2472	2802	630	3841	1041	1049	4.44762	9363	43.1		1		0.4	8.4	0.7	0.1	1.2	19.4	0.1	0	0.6	0.2	13.2	0	0	0.1	0	0	10	4.6	0
Cow11	High	Low	103	46.712	4589	1289	5091	799	795	3.56012	12563	173.9	0	0.2	0	0.3	51.7	4.8	0.4	7.4	17.9	0	0	1.7	0.9	64.2	0	0.6	0.1	0	0.2	50.4	4.6	0
Cow14	Low	Low	92	41.7234	2818	1504	6049	1585	1617	1.87367	13573	0.4		0		0.1	0.1	0	0	0	0	0	0	0		0.1	0	0	0	0	0	0.1	4.6
Cow15	Low	Low	92	41.7234	2844	367	1842	180	184	7.74932	5417	304.9	0	81.7	0.1	13.7	134.8	52.8	2.1	34.5	261.5	15.4	0	42.4	1.7	111	0.1	2.2	0.2	0	0.4	95.7	4.6	0
Cow18	Low	Low	92	41.7234	4334	2026	9407	2423	2484	2.13919	20674	56.1	0	1.1	0.1	3	12.7	1.1	0.4	1.6	44.1	0.7	0	2	0.2	16.9	0	0.3	0.1	0	0	8.4	4.6	0
Cow19	Low	Low	89	40.3628	2760	758	4573	671	682	3.64116	9444	117.5	0	13.1	0.1	3.4	43.7	8	0.5	9.2	110.3	2.2	0	9.5	0.9	41.6	0	1	0.2	0	0.2	29.1	4.6	0
Cow16	Low	Low	88	39.9093	1841	488	4743	678	692	3.77254	8442	49.8	0	2	0	1.1	10.5	1.2	0.3	1.6	44.7	0.6	0	1.6	0.4	14.3	0	0.1	0	0	0	10.7	4.6	0
Cow13	Low	Low	70	31.746	3065	324	3401	281	279	9.45988	7350	278.5	0	58.3	0.2	10.1	120.1	29.1	1.6	26.2	204.7	6.1	0	21.7	3.3	94.5	0	1.7	0.4	0.1	0.2	87.6	4.6	0

## Sheet: Serum Metabolites
	SampleID	GENOTYPE	PHENOTYPE	Milk	Acetic.acid	Propionic.acid	Butyric.acid	Valeric.acid	Isovaleric.acid	Alanine	Asparagine	Citrulline	Glutamic acid	Glycine	Iso/leucine	Methionine	Phenylananine	Proline	Serine	Taurine	Threonine	Tyrosine	Valine	Arginine	Lysine	Histidine	Tryptophan	Orinithine	GABA	Glutamine
1	Cow1	High	Med	122	484.8	94.2	48.9	36.3	25.5	116.4	0.9	0.9	31.8	391.8	14.1	1.2	15.9	90.9	9.9	0.6	21.3	7.2	151.5	0.6	0.6	3.9	2.1	0	4.2	73.2551
2	Cow2	High	High	142	1260	244.5	154.8	78.9	55.2	103.8	0.3	0.9	0.9	219	23.7	0.9	14.7	66.3	4.5	0.3	14.1	3.6	166.5	0.9	0.6	1.5	1.5	0	4.2	58.3379
3	Cow3	High	High	129	745.5	123.6	56.7	41.4	28.8	128.4	0.6	1.2	0.3	599.4	6.9	1.2	14.1	75.6	9.9	1.2	17.7	0.9	132.3	0.3	0.6	3.6	1.2	0	2.1	88.1817
4	Cow4	High	Med	118	748.2	168.3	76.2	37.5	26.4	86.4	0.6	0.9	0.9	194.7	5.7	0.6	9.6	61.8	3	0.9	8.1	3.3	97.8	0.6	0.3	3.6	1.2	0	1.2	91.463
5	Cow5	High	Med	124	657.6	165.6	79.2	40.8	28.5	112.8	0.6	0.9	0.9	232.8	24.3	1.5	23.1	91.5	5.7	1.5	20.4	9	174.9	1.2	1.2	7.5	1.8	0.3	1.2	74.1561
6	Cow6	High	Med	118	707.7	142.8	93.3	58.5	41.1	113.7	1.2	0.6	0.9	281.7	30	1.5	21	102.6	10.5	1.5	72.3	25.5	207.3	1.5	2.1	6.3	4.8	0.3	1.5	51.0314
7	Cow7	High	Med	124	1162.5	333	144.9	55.2	38.7	119.1	0.3	0.3	0.9	183.6	6.9	0.6	10.2	86.4	5.4	0.6	7.8	4.5	133.8	0.3	0.3	2.1	0.9	0	5.1	42.4987
8	Cow8	High	High	141	847.5	253.8	157.8	104.7	73.2	97.5	0.3	0.6	0.9	241.8	7.8	0.3	15.9	78.3	3.9	1.8	16.5	4.8	130.5	0.6	0.3	2.4	1.5	0	0.3	29.6772
9	Cow9	High	High	139	663	153.3	63.9	46.5	32.4	149.7	0.9	0.6	0.9	250.8	16.2	1.2	21.3	111.3	6.9	0.9	19.5	4.2	160.8	0.3	0.9	6.9	3	0.3	4.2	74.7796
10	Cow10	High	Med	122	900	459.6	245.4	141.3	99	88.8	0.6	0.3	0.6	183.6	15.6	1.5	23.7	100.5	4.2	0.6	10.5	4.5	166.2	0.3	0.9	5.4	1.5	0	0.6	54.8091
11	Cow11	High	Low	103	517.5	96	54	33.6	23.4	84.3	0.3	0.9	0.3	163.5	18.3	0.9	12.9	81.6	2.7	0.9	10.2	3.3	186.9	0.3	0.3	3.3	1.8	0.3	3.6	45.13
12	Cow12	High	High	131	574.8	140.7	61.2	42.6	30	100.8	0.3	0.6	0.9	338.7	5.1	0.9	9.9	49.8	3	0.3	4.5	0.3	100.2	0	0.3	1.8	2.1	0	5.1	20.2081
13	Cow13	Low	Low	70	521.7	99.9	40.5	34.5	24.3	113.7	0.3	0.3	0.6	225.3	14.1	0.6	9.9	76.5	2.4	0.9	21.6	5.4	204.3	0.3	0.6	2.4	2.1	0.3	2.4	91.8288
14	Cow14	Low	Low	92	680.7	150.3	81	38.1	26.7	90.6	0.6	0.6	0.6	296.4	9.6	0.9	13.5	56.1	4.5	1.2	10.5	0.6	106.2	0.6	0.3	2.1	1.5	0	0.6	32.6467
15	Cow15	Low	Low	92	927.3	126.3	62.7	33.9	23.7	168	1.5	1.8	1.2	421.5	22.8	1.8	22.5	170.4	18	1.5	47.4	13.2	199.2	1.2	2.7	8.7	4.5	0.6	3.3	110.011
16	Cow16	Low	Low	88	951.9	223.5	114.9	37.8	26.4	95.4	0.6	0.3	0.6	255	8.1	0.9	10.2	58.5	4.8	0.6	8.7	2.1	122.1	0.6	0.6	1.8	1.8	0	1.2	62.5402
17	Cow17	Low	Med	123	660.6	137.4	57	38.7	27.6	114.9	0.3	0.3	0.6	252.3	13.2	0.3	21.6	62.7	2.4	0.6	10.5	2.7	144.3	0.3	0.6	1.5	2.4	0	0.9	55.1269
18	Cow18	Low	Low	92	635.7	136.2	58.8	36.6	25.8	119.1	0.6	0.3	0.3	323.4	6.6	1.5	13.8	105.3	5.4	0.3	18.9	3.3	124.5	0.6	0.6	3	1.2	0	0.6	77.0129
19	Cow19	Low	Low	89	546.6	113.7	57.9	40.8	28.8	122.7	0.9	0.6	0.6	327.9	6.9	2.1	15	105.9	6.6	0.9	21	3.9	101.7	0.6	0.3	5.7	2.7	0	1.8	112.717
20	Cow20	Low	Med	122	1191.6	444	227.7	135.9	94.5	107.7	0.9	0.9	0.6	247.5	15	1.5	17.7	73.5	6.6	0.9	19.8	3.9	138	0.3	0.6	5.7	2.4	0.3	2.4	48.5933
21	Cow21	Low	High	129	1044	196.5	86.7	40.8	28.5	112.5	0.9	0.9	0.6	351	8.4	0.9	8.7	87.3	7.5	0.9	22.8	3.9	115.2	0.3	0.6	4.2	2.1	0.3	2.1	111.551
22	Cow22	Low	Med	116	747.9	162.9	91.5	59.7	42	125.4	0.6	0.6	0.3	265.2	16.8	0.9	13.5	119.7	6	0.3	16.2	2.4	151.2	0.3	1.2	4.5	1.2	0.3	5.4	53.4575
23	Cow23	Low	Med	123	720.9	238.2	137.4	87.3	60.9	118.8	0.6	0.6	0.6	486.9	9.3	1.2	15.6	100.8	8.1	0.9	15.6	2.4	126.6	0.3	0.3	3.6	1.2	0.3	0.6	31.8796
24	Cow24	Low	Low	113	867	135	72	40.5	28.8	80.4	0.3	0.9	0.9	172.5	24	0.6	16.5	84.3	3.9	0.3	17.1	4.2	210	0.3	0.3	4.2	1.5	0.3	5.1	56.8534
